# Supplementary material for: The MR neuroimaging protocol for the Accelerating Medicines Partnership® Schizophrenia Program
Source: Schizophrenia (Heidelb). 2025 Apr 2;11(1):52. doi: 10.1038/s41537-025-00581-6 (PMC11965426; doi:10.1038/s41537-025-00581-6)
Supplement: Supplementary file 3 — AMP SCZ Member List & Affiliations [file 41537_2025_581_MOESM3_ESM.xlsx]

## Sheet: Sheet2
AMP SCZ Unit	Study RecruitmentSite (if applicable)	Member Name	Affiliation 1	Affiliation 2	Affiliation 3
ProNET	UCLA	Adery, Laura L.	Departments of Psychiatry and Biobehavioral Sciences & Psychology, University of California, Los Angeles
ProNET	UCLA	Bearden, Carrie E.	Department of Psychiatry and Biobehavioral Sciences, Semel Institute for Neuroscience and Human Behavior; University of California, Los Angeles, Los Angeles, CA USA	Department of Psychology, University of California, Los Angeles, CA, USA
ProNET	UCLA	Done, Monica E.	UCLA Semel Institute for Neuroscience and Human Behavior; University of California, Los Angeles, Los Angeles, CA, USA
ProNET	UCLA	Hoftman, Gil D.	Department of Psychiatry, Semel Institute for Neuroscience and Human Behavior, UCLA
ProNET	UCLA	Hughes, Dylan E.	Department of Psychology, University of California, Los Angeles (UCLA)
ProNET	UCLA	Laulette, Kristen	Department of Psychology; University of California, Los Angeles, Los Angeles, CA, USA
ProNET	UCLA	Ruiz-Yu, Bernalyn	Department of Psychiatry and Biobehavioral Sciences, University of California, Los Angeles
ProNET	UCLA	Zinberg, Jamie L.	UCLA Semel Institute for Neuroscience and Human Behavior; University of California, Los Angeles, Los Angeles, CA, USA
ProNET	UCLA	Ma, Rui	UCLA Semel Institute for Neuroscience and Human Behavior; University of California, Los Angeles, Los Angeles, CA, USA
ProNET	UCLA	Betancourt, Jennifer	UCLA Semel Institute for Neuroscience and Human Behavior; University of California, Los Angeles, Los Angeles, CA, USA
ProNET	UCLA	Grigoryan,Vardui	UCLA Semel Institute for Neuroscience and Human Behavior; University of California, Los Angeles, Los Angeles, CA, USA
ProNET	UCLA	Moondhra, Sparsh	UCLA Semel Institute for Neuroscience and Human Behavior; University of California, Los Angeles, Los Angeles, CA, USA
ProNET	UCLA	Calderon, Vanessa	UCLA Semel Institute for Neuroscience and Human Behavior; University of California, Los Angeles, Los Angeles, CA, USA
ProNET	UCLA	Kapler, Simon	UCLA Semel Institute for Neuroscience and Human Behavior; University of California, Los Angeles, Los Angeles, CA, USA
ProNET	UCLA	Karlsgodt,Katherine	UCLA Semel Institute for Neuroscience and Human Behavior; University of California, Los Angeles, Los Angeles, CA, USA
ProNET	UCLA	Vazquez Espinosa, Andrea	UCLA Semel Institute for Neuroscience and Human Behavior; University of California, Los Angeles, Los Angeles, CA, USA
ProNET	UCLA	Lopez, Daisy	UCLA Semel Institute for Neuroscience and Human Behavior; University of California, Los Angeles, Los Angeles, CA, USA
ProNET	UCLA	Flores, Oliver	UCLA Semel Institute for Neuroscience and Human Behavior; University of California, Los Angeles, Los Angeles, CA, USA
ProNET	UCLA	Richards, Misty C.	UCLA Semel Institute for Neuroscience and Human Behavior; University of California, Los Angeles, Los Angeles, CA, USA
ProNET	UCLA	Amatya, Debha	UCLA Semel Institute for Neuroscience and Human Behavior; University of California, Los Angeles, Los Angeles, CA, USA
ProNET	UCLA	Denenny, Danielle	UCLA Semel Institute for Neuroscience and Human Behavior; University of California, Los Angeles, Los Angeles, CA, USA
ProNET	UCLA	Joo, Seohyun	UCLA Semel Institute for Neuroscience and Human Behavior; University of California, Los Angeles, Los Angeles, CA, USA
ProNET	UCLA	Salonga, Sheena	UCLA Semel Institute for Neuroscience and Human Behavior; University of California, Los Angeles, Los Angeles, CA, USA
ProNET	UCLA	Martinez, Emily	UCLA Semel Institute for Neuroscience and Human Behavior; University of California, Los Angeles, Los Angeles, CA, USA
ProNET	UCLA	McKinney, Rachel	UCLA Semel Institute for Neuroscience and Human Behavior; University of California, Los Angeles, Los Angeles, CA, USA
ProNET	UCLA	Gilbert, Jared	UCLA Semel Institute for Neuroscience and Human Behavior; University of California, Los Angeles, Los Angeles, CA, USA
ProNET	UCLA	Duron, Sergio	UCLA Semel Institute for Neuroscience and Human Behavior; University of California, Los Angeles, Los Angeles, CA, USA
ProNET	UCLA	Golchin, Maria	UCLA Semel Institute for Neuroscience and Human Behavior; University of California, Los Angeles, Los Angeles, CA, USA
ProNET	UCLA	Ruvalcaba, Lorena	UCLA Semel Institute for Neuroscience and Human Behavior; University of California, Los Angeles, Los Angeles, CA, USA
ProNET	UCLA	Cai, Grace	UCLA Semel Institute for Neuroscience and Human Behavior; University of California, Los Angeles, Los Angeles, CA, USA
ProNET	UCLA	Wong, Zachary	UCLA Semel Institute for Neuroscience and Human Behavior; University of California, Los Angeles, Los Angeles, CA, USA
ProNET	UCLA	Awad, Neda	UCLA Semel Institute for Neuroscience and Human Behavior; University of California, Los Angeles, Los Angeles, CA, USA
ProNET	UCLA	Lopez, Daisy	UCLA Semel Institute for Neuroscience and Human Behavior; University of California, Los Angeles, Los Angeles, CA, USA
ProNET	UCLA	Diaz, Tanya	UCLA Semel Institute for Neuroscience and Human Behavior; University of California, Los Angeles, Los Angeles, CA, USA
ProNET	UCLA	Rshtouni, Mary	UCLA Semel Institute for Neuroscience and Human Behavior; University of California, Los Angeles, Los Angeles, CA, USA
ProNET	UCLA	Kussman, Meghan	UCLA Semel Institute for Neuroscience and Human Behavior; University of California, Los Angeles, Los Angeles, CA, USA
ProNET	UCLA	Espana-Velasquez, Monica	UCLA Semel Institute for Neuroscience and Human Behavior; University of California, Los Angeles, Los Angeles, CA, USA
ProNET	UCLA	Salone, Sullivan	UCLA Semel Institute for Neuroscience and Human Behavior; University of California, Los Angeles, Los Angeles, CA, USA
ProNET	UCLA	Zhang, Wendy	UCLA Semel Institute for Neuroscience and Human Behavior; University of California, Los Angeles, Los Angeles, CA, USA
ProNET	UCLA	Rosen, Victoria	UCLA Semel Institute for Neuroscience and Human Behavior; University of California, Los Angeles, Los Angeles, CA, USA
ProNET	UCLA	Trinidad, Lauren	UCLA Semel Institute for Neuroscience and Human Behavior; University of California, Los Angeles, Los Angeles, CA, USA
ProNET	UCLA	Worthley, Alexis	UCLA Semel Institute for Neuroscience and Human Behavior; University of California, Los Angeles, Los Angeles, CA, USA
ProNET	UCLA	Jin, Angela	UCLA Semel Institute for Neuroscience and Human Behavior; University of California, Los Angeles, Los Angeles, CA, USA
ProNET	UCLA	Noveshen, Remy	UCLA Semel Institute for Neuroscience and Human Behavior; University of California, Los Angeles, Los Angeles, CA, USA
ProNET	UCLA	Bartolomeo, Lisa	UCLA Semel Institute for Neuroscience and Human Behavior; University of California, Los Angeles, Los Angeles, CA, USA
ProNET	UCLA	Hagar, Juliet	UCLA Semel Institute for Neuroscience and Human Behavior; University of California, Los Angeles, Los Angeles, CA, USA
ProNET	UCLA	Wang, Haley	UCLA Semel Institute for Neuroscience and Human Behavior; University of California, Los Angeles, Los Angeles, CA, USA
ProNET	UCLA	Byrne, Katherine	UCLA Semel Institute for Neuroscience and Human Behavior; University of California, Los Angeles, Los Angeles, CA, USA
ProNET	UCLA	Jalal, Rhideeta	UCLA Semel Institute for Neuroscience and Human Behavior; University of California, Los Angeles, Los Angeles, CA, USA
ProNET	UCLA	Kang, Jee Won	UCLA Semel Institute for Neuroscience and Human Behavior; University of California, Los Angeles, Los Angeles, CA, USA
ProNET	UCLA	Kotlyarevskiy, Masha	UCLA Semel Institute for Neuroscience and Human Behavior; University of California, Los Angeles, Los Angeles, CA, USA
ProNET	UCLA	Mingo, Dinisha	UCLA Semel Institute for Neuroscience and Human Behavior; University of California, Los Angeles, Los Angeles, CA, USA
ProNET	UCLA	Mordy, Arianna	UCLA Semel Institute for Neuroscience and Human Behavior; University of California, Los Angeles, Los Angeles, CA, USA
ProNET	UCLA	Yu, Lingyan	UCLA Semel Institute for Neuroscience and Human Behavior; University of California, Los Angeles, Los Angeles, CA, USA
ProNET	UCLA	Sy, Brittney	UCLA Semel Institute for Neuroscience and Human Behavior; University of California, Los Angeles, Los Angeles, CA, USA
ProNET	UCLA	Rupert, Petra	UCLA Semel Institute for Neuroscience and Human Behavior; University of California, Los Angeles, Los Angeles, CA, USA
ProNET	UCLA	Yen, Melodie	UCLA Semel Institute for Neuroscience and Human Behavior; University of California, Los Angeles, Los Angeles, CA, USA
ProNET	UCLA	Wolff, Brittany	UCLA Semel Institute for Neuroscience and Human Behavior; University of California, Los Angeles, Los Angeles, CA, USA
ProNET	UCLA	Bogomilsky, Ella	UCLA Semel Institute for Neuroscience and Human Behavior; University of California, Los Angeles, Los Angeles, CA, USA
ProNET	OREGON	Gerber, Carla	Prevention Science Institute, University of Oregon, Eugene OR , USA	Oregon Research Institute, Springfield OR USA
ProNET	OREGON	Sabb, Fred W.	Prevention Science Institute, University of Oregon, Eugene OR , USA
ProNET	OREGON	Smythe,Carli
Prevention Science Institute, University of Oregon, Eugene OR , USA
ProNET	OREGON	Swann, Nicole	Prevention Science Institute, University of Oregon, Eugene OR , USA
ProNET	OREGON	Davis-Reyes,Meghan	Prevention Science Institute, University of Oregon, Eugene OR , USA
ProNET	OREGON	Barnes, Brett	Prevention Science Institute, University of Oregon, Eugene OR , USA
ProNET	OREGON	Schultz, Kelsey	Prevention Science Institute, University of Oregon, Eugene OR , USA
ProNET	OREGON	Rockhill,Alexander	Prevention Science Institute, University of Oregon, Eugene OR , USA
ProNET	OREGON	McCoy, Caghain	Prevention Science Institute, University of Oregon, Eugene OR , USA
ProNET	OREGON	Brown, Daniel	Prevention Science Institute, University of Oregon, Eugene OR , USA
ProNET	OREGON	Smith, Jolinda	Prevention Science Institute, University of Oregon, Eugene OR , USA
ProNET	OREGON	Karekal, Apoorva	Prevention Science Institute, University of Oregon, Eugene OR , USA
ProNET	OREGON	Quesada, Vince	Prevention Science Institute, University of Oregon, Eugene OR , USA
ProNET	OREGON	Holmes, Alex	Prevention Science Institute, University of Oregon, Eugene OR , USA
ProNET	OREGON	Hudkins, Coleen	Prevention Science Institute, University of Oregon, Eugene OR , USA
ProNET	BIDMC	Bolo, Nicolas R.	Department of Psychiatry, Beth Israel Deaconess Medical Center, Harvard Medical School
ProNET	BIDMC	Byun, Andrew (Jin Soo)	Department of Psychiatry, Beth Isreal Deaconess Medical Center, Harvard Medical School	John A. Paulson School of Engineering and Applied Sciences, Harvard University
ProNET	BIDMC	Keshavan, Matcheri	Department of Psychiatry, Beth Isreal Deaconess Medical Center, Harvard Medical School
ProNET	BIDMC	Lane, Erlend	Department of Psychiatry, Beth Isreal Deaconess Medical Center, Harvard Medical School
ProNET	BIDMC	Mikkelson, Jane	Department of Psychiatry, Beth Isreal Deaconess Medical Center, Harvard Medical School
ProNET	BIDMC	Langholm, Carsten	Department of Psychiatry, Beth Isreal Deaconess Medical Center, Harvard Medical School
ProNET	BIDMC	Parsa, Setari	Department of Psychiatry, Beth Israel Deaconess Medical Center, Massachusetts Mental Health Center and Harvard Medical School
ProNET	BIDMC	Santorelli, Gennarina	Department of Psychiatry, Beth Israel Deaconess Medical Center, Massachusetts Mental Health Center and Harvard Medical School
ProNET	BIDMC	Stone, William S.	Department of Psychiatry, Beth Israel Deaconess Medical Center, Massachusetts Mental Health Center and Harvard Medical School
ProNET	BIDMC	Torous, John	Beth Israel Deaconess Medical Center, Harvard Medical School, Boston, MA, USA
ProNET	BIDMC	Friedman-Yakoobian, Michelle	Beth Israel Deaconess Medical Center, Harvard Medical School, Boston, MA, USA
ProNET	BIDMC	Evans, Camille	Beth Israel Deaconess Medical Center, Harvard Medical School, Boston, MA, USA
ProNET	BIDMC	Yassine, Walid	Beth Israel Deaconess Medical Center, Harvard Medical School, Boston, MA, USA
ProNET	BIDMC	Rich, Highsmith	Beth Israel Deaconess Medical Center, Harvard Medical School, Boston, MA, USA
ProNET	BIDMC	Bansal, Nikita	Beth Israel Deaconess Medical Center, Harvard Medical School, Boston, MA, USA
ProNET	BIDMC	Niznikiewicz, Margret	Beth Israel Deaconess Medical Center, Harvard Medical School, Boston, MA, USA
ProNET	BIDMC	Tucker, Lynda	Beth Israel Deaconess Medical Center, Harvard Medical School, Boston, MA, USA
ProNET	BIDMC	Potts, Colette	Beth Israel Deaconess Medical Center, Harvard Medical School, Boston, MA, USA
ProNET	BIDMC	Larsen, Danielle	Beth Israel Deaconess Medical Center, Harvard Medical School, Boston, MA, USA
ProNET	BIDMC	Tolstonog, Debra	Beth Israel Deaconess Medical Center, Harvard Medical School, Boston, MA, USA
ProNET	BIDMC	Sabeva, Kalina	Beth Israel Deaconess Medical Center, Harvard Medical School, Boston, MA, USA
ProNET	BIDMC	Crawford,Courtney	Beth Israel Deaconess Medical Center, Harvard Medical School, Boston, MA, USA
ProNET	BIDMC	He, Siyan	Beth Israel Deaconess Medical Center, Harvard Medical School, Boston, MA, USA
ProNET	BIDMC	Li, Siyu	Beth Israel Deaconess Medical Center, Harvard Medical School, Boston, MA, USA
ProNET	BIDMC	Aveson, Olivia	Beth Israel Deaconess Medical Center, Harvard Medical School, Boston, MA, USA
ProNET	BIDMC	Mesholam-Gately, Raquelle	Beth Israel Deaconess Medical Center, Harvard Medical School, Boston, MA, USA
ProNET	Calgary	Addington,Jean	Department of Psychiatry, Hotchkiss Brain Institute, University of Calgary, Calgary, AB Canada
ProNET	Calgary	Shalev,Amy	Department of Psychiatry, Hotchkiss Brain Institute, University of Calgary, Calgary, AB Canada
ProNET	Calgary	Chintoh, Araba	Department of Psychiatry, Hotchkiss Brain Institute, University of Calgary, Calgary, AB Canada
ProNET	Calgary	Goodyear,Bradley	Department of Psychiatry, Hotchkiss Brain Institute, University of Calgary, Calgary, AB Canada
ProNET	Calgary	Jahraus,Cari	Department of Psychiatry, Hotchkiss Brain Institute, University of Calgary, Calgary, AB Canada
ProNET	Calgary	Truscott,Emma	Department of Psychiatry, Hotchkiss Brain Institute, University of Calgary, Calgary, AB Canada
ProNET	Calgary	Jones,Erin	Department of Psychiatry, Hotchkiss Brain Institute, University of Calgary, Calgary, AB Canada
ProNET	Calgary	Liu,Lu	Department of Psychiatry, Hotchkiss Brain Institute, University of Calgary, Calgary, AB Canada
ProNET	Calgary	Jungert,Karl	Department of Psychiatry, Hotchkiss Brain Institute, University of Calgary, Calgary, AB Canada
ProNET	Calgary	Chu,Monica	Department of Psychiatry, Hotchkiss Brain Institute, University of Calgary, Calgary, AB Canada
ProNET	Calgary	Romo,Paul	Department of Psychiatry, Hotchkiss Brain Institute, University of Calgary, Calgary, AB Canada
ProNET	Calgary	Chao,Amanda	Department of Psychiatry, Hotchkiss Brain Institute, University of Calgary, Calgary, AB Canada
ProNET	Calgary	Bonneville,Dominique	Department of Psychiatry, Hotchkiss Brain Institute, University of Calgary, Calgary, AB Canada
ProNET	Calgary	Stowkowy, Jacqueline	Department of Psychiatry, Hotchkiss Brain Institute, University of Calgary, Calgary, AB Canada
ProNET	Calgary	Brummitt, Kali	Department of Psychiatry, Hotchkiss Brain Institute, University of Calgary, Calgary, AB Canada
ProNET	NORTHWELL	Minara,Kristin	Department of Psychiatry, Donald and Barbara Zucker School of Medicine at Hofstra/Northwell, Hempstead, New York, USA
ProNET	NORTHWELL	Olsen, Ruth	Department of Psychiatry, Donald and Barbara Zucker School of Medicine at Hofstra/Northwell, Hempstead, New York, USA
ProNET	NORTHWELL	Michaels, Timothy	Department of Psychiatry, Donald and Barbara Zucker School of Medicine at Hofstra/Northwell, Hempstead, New York, USA
ProNET	NORTHWELL	He, Xiang	Department of Psychiatry, Donald and Barbara Zucker School of Medicine at Hofstra/Northwell, Hempstead, New York, USA
ProNET	NORTHWELL	Birnbaum,Michael	Department of Psychiatry, Donald and Barbara Zucker School of Medicine at Hofstra/Northwell, Hempstead, New York, USA
ProNET	NORTHWELL	Arnovitz,Mitchell	Department of Psychiatry, Donald and Barbara Zucker School of Medicine at Hofstra/Northwell, Hempstead, New York, USA
ProNET	NORTHWELL	Auther, Andrea	Department of Psychiatry, Donald and Barbara Zucker School of Medicine at Hofstra/Northwell, Hempstead, New York, USA
ProNET	NORTHWELL	Carrión, Ricardo E.	Department of Psychiatry, Donald and Barbara Zucker School of Medicine at Hofstra/Northwell, Hempstead, New York, USA	Institute of Behavioral Science, Feinstein Institutes for Medical Research, Northwell Health, Manhasset, New York, USA
ProNET	NORTHWELL	Cornblatt, Barbara A.	Department of Psychiatry, Donald and Barbara Zucker School of Medicine at Hofstra/Northwell, Hempstead, New York	Institute of Behavioral Science, Feinstein Institute for Medical Research
ProNET	NORTHWELL	Kane, John M.	Department of Psychiatry, Donald and Barbara Zucker School of Medicine,Hempstead, N.Y.,USA	Institute for Behavioral Science, Feinstein Institute for Medical Research, Manhasset, NY, USA
ProNET	NORTHWELL	Marcy, Patricia J.	Northwell Health, Glen Oaks, NY, USA
ProNET	NORTHWELL	Matneja, Priya	Northwell Health, Glen Oaks, NY, USA
ProNET	NORTHWELL	McLaughlin, Danielle	Northwell Health, Glen Oaks, NY, USA
ProNET	NORTHWELL	Ray, Susan	Northwell Health, Glen Oaks, NY, USA
ProNET	NORTHWELL	Serrano, Lauren	Northwell Health, Glen Oaks, NY, USA
ProNET	NORTHWELL	Rivera-Reyes, Nilda	Northwell Health, Glen Oaks, NY, USA
ProNET	UNC	Bleggi, Rachel F.	Department of Psychiatry, University of North Carolina at Chapel Hill, Chapel Hill, NC
ProNET	UNC	Jeffries, Clark D.	Renaissance Computing Institute, University of North Carolina at Chapel Hill
ProNET	UNC	Perkins, Diana O.	Department of Psychiatry, University of North Carolina at Chapel Hill, Chapel Hill, NC
ProNET	UNC	Barbee, Jenna	Department of Psychiatry, University of North Carolina at Chapel Hill, Chapel Hill, NC
ProNET	UNC	Gogineni, Sree	Department of Psychiatry, University of North Carolina at Chapel Hill, Chapel Hill, NC
ProNET	UNC	Shuman, Abigail	Department of Psychiatry, University of North Carolina at Chapel Hill, Chapel Hill, NC
ProNET	UNC	Neal, Amanda	Department of Psychiatry, University of North Carolina at Chapel Hill, Chapel Hill, NC
ProNET	UNC	Pearson Sousa,Cecilia	Department of Psychiatry, University of North Carolina at Chapel Hill, Chapel Hill, NC
ProNET	UNC	Bryan, Daphney	Department of Psychiatry, University of North Carolina at Chapel Hill, Chapel Hill, NC
ProNET	UNC	McBride, Earl	Department of Psychiatry, University of North Carolina at Chapel Hill, Chapel Hill, NC
ProNET	UNC	Pokowitz, Elena	Department of Psychiatry, University of North Carolina at Chapel Hill, Chapel Hill, NC
ProNET	UNC	Kumar, Rohan	Department of Psychiatry, University of North Carolina at Chapel Hill, Chapel Hill, NC
ProNET	UNC	Leinward, Amber	Department of Psychiatry, University of North Carolina at Chapel Hill, Chapel Hill, NC
ProNET	UNC	Belger, Aysenil	Department of Psychiatry, University of North Carolina at Chapel Hill, Chapel Hill, NC
ProNET	UNC	Weir, Brittany	Department of Psychiatry, University of North Carolina at Chapel Hill, Chapel Hill, NC
ProNET	UNC	Holshouser, Calli	Department of Psychiatry, University of North Carolina at Chapel Hill, Chapel Hill, NC
ProNET	UNC	Vallebona, Camila	Department of Psychiatry, University of North Carolina at Chapel Hill, Chapel Hill, NC
ProNET	UNC	Santos, Christian	Department of Psychiatry, University of North Carolina at Chapel Hill, Chapel Hill, NC
ProNET	UNC	Kutuzov, Daniel	Department of Psychiatry, University of North Carolina at Chapel Hill, Chapel Hill, NC
ProNET	UNC	Hammer,Emily	Department of Psychiatry, University of North Carolina at Chapel Hill, Chapel Hill, NC
ProNET	UNC	Baran,Idil	Department of Psychiatry, University of North Carolina at Chapel Hill, Chapel Hill, NC
ProNET	UNC	Nieri,Jennifer	Department of Psychiatry, University of North Carolina at Chapel Hill, Chapel Hill, NC
ProNET	UNC	Ecsedy,Karen	Department of Psychiatry, University of North Carolina at Chapel Hill, Chapel Hill, NC
ProNET	UNC	Sheppard,Nicholas	Department of Psychiatry, University of North Carolina at Chapel Hill, Chapel Hill, NC
ProNET	UNC	Bleggi,Rachel	Department of Psychiatry, University of North Carolina at Chapel Hill, Chapel Hill, NC
ProNET	UNC	Yarlagadda,Shreeya	Department of Psychiatry, University of North Carolina at Chapel Hill, Chapel Hill, NC
ProNET	UNC	Norbekova,Soliha	Department of Psychiatry, University of North Carolina at Chapel Hill, Chapel Hill, NC
ProNET	UNC	Pincay,Victor	Department of Psychiatry, University of North Carolina at Chapel Hill, Chapel Hill, NC
ProNET	UNC	Oake, Erica	Department of Psychiatry, University of North Carolina at Chapel Hill, Chapel Hill, NC
ProNET	UNC	Goldman, Averi	Department of Psychiatry, University of North Carolina at Chapel Hill, Chapel Hill, NC
ProNET	UNC	Powell, Emilie	Department of Psychiatry, University of North Carolina at Chapel Hill, Chapel Hill, NC
ProNET	UNC	Mulea,Marissa	Department of Psychiatry, University of North Carolina at Chapel Hill, Chapel Hill, NC
ProNET	UNC	Alexander,Asher	Department of Psychiatry, University of North Carolina at Chapel Hill, Chapel Hill, NC
ProNET	UNC	Zapala, Ewa	Department of Psychiatry, University of North Carolina at Chapel Hill, Chapel Hill, NC
ProNET	UNC	Mark, Jasper	Department of Psychiatry, University of North Carolina at Chapel Hill, Chapel Hill, NC
ProNET	UNC	Aksoy, Sevde	Department of Psychiatry, University of North Carolina at Chapel Hill, Chapel Hill, NC
ProNET	UNC	Allison, Erika	Department of Psychiatry, University of North Carolina at Chapel Hill, Chapel Hill, NC
ProNET	UNC	Deen, Claire	Department of Psychiatry, University of North Carolina at Chapel Hill, Chapel Hill, NC
ProNET	UNC	Chandrasekhar, Anjali	Department of Psychiatry, University of North Carolina at Chapel Hill, Chapel Hill, NC
ProNET	UNC	Blumsack, Aidan	Department of Psychiatry, University of North Carolina at Chapel Hill, Chapel Hill, NC
ProNET	UNC	List,Eliza	Department of Psychiatry, University of North Carolina at Chapel Hill, Chapel Hill, NC
ProNET	NORTHWESTERN	Spencer,Catherine	Department of Psychology, Northwestern University, Evanston Il, USA
ProNET	NORTHWESTERN	Pratt,Danielle	Department of Psychology, Northwestern University, Evanston Il, USA
ProNET	NORTHWESTERN	Kuhney,Franchesca	Department of Psychology, Northwestern University, Evanston Il, USA
ProNET	NORTHWESTERN	Olson,Gabrielle	Department of Psychology, Northwestern University, Evanston Il, USA
ProNET	NORTHWESTERN	Frosch,Isabelle	Department of Psychology, Northwestern University, Evanston Il, USA
ProNET	NORTHWESTERN	Ristanovic,Ivanka	Department of Psychology, Northwestern University, Evanston Il, USA
ProNET	NORTHWESTERN	Fattal,Jessica	Department of Psychology, Northwestern University, Evanston Il, USA
ProNET	NORTHWESTERN	Hernandez,Joanna	Department of Psychology, Northwestern University, Evanston Il, USA
ProNET	NORTHWESTERN	Kwon,Julie	Department of Psychology, Northwestern University, Evanston Il, USA
ProNET	NORTHWESTERN	Damme, Katherine	Department of Psychology, Northwestern University, Evanston Il, USA
ProNET	NORTHWESTERN	Alliende Serra,Luz Maria	Department of Psychology, Northwestern University, Evanston Il, USA
ProNET	NORTHWESTERN	Stevens,Madison	Department of Psychology, Northwestern University, Evanston Il, USA
ProNET	NORTHWESTERN	Parmacek, Sophia	Department of Psychology, Northwestern University, Evanston Il, USA
ProNET	NORTHWESTERN	Shankman, Stew	Department of Psychology, Northwestern University, Evanston Il, USA
ProNET	NORTHWESTERN	Williams, Trevor	Department of Psychology, Northwestern University, Evanston Il, USA
ProNET	NORTHWESTERN	Zarubin, Vanessa	Department of Psychology, Northwestern University, Evanston Il, USA
ProNET	NORTHWESTERN	Mittal, Vijay	Department of Psychology, Northwestern University, Evanston Il, USA
ProNET	NORTHWESTERN	Williams, Trevor	Department of Psychology, Northwestern University, Evanston Il, USA
ProNET	NORTHWESTERN	Martinez, Cameron	Department of Psychology, Northwestern University, Evanston Il, USA
ProNET	NORTHWESTERN	Krugel, Chloe	Department of Psychology, Northwestern University, Evanston Il, USA
ProNET	NORTHWESTERN	Karp, Erica	Department of Psychology, Northwestern University, Evanston Il, USA
ProNET	NORTHWESTERN	Ho, Gillian	Department of Psychology, Northwestern University, Evanston Il, USA
ProNET	NORTHWESTERN	Park, Jadyn	Department of Psychology, Northwestern University, Evanston Il, USA
ProNET	NORTHWESTERN	Osborne, Juston	Department of Psychology, Northwestern University, Evanston Il, USA
ProNET	NORTHWESTERN	Moran, Kathy	Department of Psychology, Northwestern University, Evanston Il, USA
ProNET	NORTHWESTERN	Bates, Kelly	Department of Psychology, Northwestern University, Evanston Il, USA
ProNET	NORTHWESTERN	Maksim Giljen	Department of Psychology, Northwestern University, Evanston Il, USA
ProNET	NORTHWESTERN	Zachary Anderson	Department of Psychology, Northwestern University, Evanston Il, USA
ProNET	UCSD	Cadenhead,Kristin S.	Department of Radiology, University of California, San Diego, San Diego, CA, USA
ProNET	UCSD	Lin,Jiayi	University of California San Diego
ProNET	UCSD	Metry,Vereena	University of California San Diego
ProNET	UCSD	Kennedy,Leda	University of California San Diego
ProNET	UCSD	Mirzakhanian,Heline	University of California San Diego
ProNET	UCSD	Akkari,Cherine	University of California San Diego
ProNET	YALE	Cannon, Tyrone D.	Departments of Psychology and Psychiatry, Yale University, New Haven, CT USA
ProNET	YALE	Cho, Youngsun T.	Department of Psychiatry, Yale University School of Medicine, New Haven, CT, USA	Connecticut Mental Health Center, New Haven, CT, USA
ProNET	YALE	Santamauro, Nicole	Department of Psychiatry, Yale University School of Medicine, New Haven, CT, USA	Connecticut Mental Health Center, New Haven, CT, USA
ProNET	YALE	Lee, Kangjoo	Department of Psychiatry, Yale University School of Medicine, New Haven, CT, USA	Connecticut Mental Health Center, New Haven, CT, USA
ProNET	YALE	Rahmati, Masih	Department of Psychiatry, Yale University School of Medicine, New Haven, CT, USA	Connecticut Mental Health Center, New Haven, CT, USA
ProNET	YALE	Ji, Jie Lisa	Department of Psychiatry, Yale University School of Medicine, New Haven, CT, USA
ProNET	YALE	Mourgues, Catalina V.	Department of Psychiatry, Yale University School of Medicine, New Haven, CT, USA	Connecticut Mental Health Center, New Haven, CT, USA
ProNET	YALE	Nunez, Angela R.	Department of Psychiatry, Yale University School of Medicine, New Haven, CT, USA	Connecticut Mental Health Center, New Haven, CT, USA
ProNET	YALE	Ali, Munaza	Department of Psychiatry, Yale University School of Medicine, New Haven, CT, USA	Connecticut Mental Health Center, New Haven, CT, USA
ProNET	YALE	Anticevic, Alan	Department of Psychiatry, Yale University School of Medicine, New Haven, CT, USA	Connecticut Mental Health Center, New Haven, CT, USA
ProNET	YALE	Fonteneau, Clara	Department of Psychiatry, Yale University School of Medicine, New Haven, CT, USA	Connecticut Mental Health Center, New Haven, CT, USA
ProNET	YALE	Mate Piovanetti, Karlos J.	Department of Psychiatry, Yale University School of Medicine, New Haven, CT, USA	Connecticut Mental Health Center, New Haven, CT, USA
ProNET	YALE	Enden, Holly	Department of Psychiatry, Yale University School of Medicine, New Haven, CT, USA	Connecticut Mental Health Center, New Haven, CT, USA
ProNET	YALE	Gannon, Jenna	Department of Psychiatry, Yale University School of Medicine, New Haven, CT, USA	Connecticut Mental Health Center, New Haven, CT, USA
ProNET	YALE	Etuka, Brandon Asika	Department of Psychiatry, Yale University School of Medicine, New Haven, CT, USA	Connecticut Mental Health Center, New Haven, CT, USA
ProNET	YALE	Pearlson, Godfrey D.	Department of Psychiatry, Yale University School of Medicine, New Haven, CT, USA	Olin Neuropsychiatry Research Center, Hartford Hospital, Hartford, CT, USA
ProNET	YALE	Powers, Albert R. III	Department of Psychiatry, Yale University School of Medicine, New Haven, CT, USA	Connecticut Mental Health Center, New Haven, CT, USA
ProNET	YALE	Srihari, Vinod H.	Department of Psychiatry, Yale University School of Medicine, New Haven, CT, USA	Program for Specialized Treatment Early in Psychosis (STEP), CMHC, New Haven, CT, USA
ProNET	YALE	Tamayo, Zailyn	Department of Pyschiatry, Yale School of Medicine, New Haven, CT, USA
ProNET	YALE	Farina, Emily	Department of Pyschiatry, Yale School of Medicine, New Haven, CT, USA	Connecticut Mental Health Center, New Haven, CT, USA
ProNET	YALE	Heneks, Mara	Department of Pyschiatry, Yale School of Medicine, New Haven, CT, USA
ProNET	YALE	Brege, Samuel	Department of Pyschiatry, Yale School of Medicine, New Haven, CT, USA
ProNET	YALE	Walsh, Barbara C.	Department of Pyschiatry, Yale School of Medicine, New Haven, CT, USA	Connecticut Mental Health Center, New Haven, CT, USA
ProNET	YALE	Woods, Scott W.	Department of Psychiatry, Yale University School of Medicine, New Haven, CT, USA	Connecticut Mental Health Center, New Haven, CT, USA
ProNET	YALE	Granados,Alvaro	Department of Psychiatry, Yale University School of Medicine, New Haven, CT, USA	Connecticut Mental Health Center, New Haven, CT, USA
ProNET	YALE	Lopez, Seyenah	Department of Psychiatry, Yale University School of Medicine, New Haven, CT, USA	Connecticut Mental Health Center, New Haven, CT, USA
ProNET	YALE	Terry Camarro	Department of Psychiatry, Yale University School of Medicine, New Haven, CT, USA
ProNET	YALE	Cahill, John	Department of Psychiatry, Yale University School of Medicine, New Haven, CT, USA	Connecticut Mental Health Center, New Haven, CT, USA
ProNET	UCSF	Hamilton, Holly K.	Department of Psychiatry and Behavioral Sciences and Weill Institute for Neurosciences, University of California, San Francisco, San Francisco, CA, USA	Veterans Affairs San Francisco Health Care System, San Francisco CA, USA
ProNET	UCSF	Mathalon, Daniel H.	Department of Psychiatry and Behavioral Sciences and Weill Institute for Neurosciences, University of California, San Francisco, San Francisco, CA, USA	Veterans Affairs San Francisco Health Care System, San Francisco, CA, USA
ProNET	UCSF	Nicholas, Spero C.	Northern California Institute for Research and Education, San Francisco, CA, USA	University of California, San Francisco, San Francisco, CA, USA
ProNET	UCSF	Torregrossa,Lenie	Northern California Institute for Research and Education, San Francisco, CA, USA	University of California, San Francisco, San Francisco, CA, USA
ProNET	UCSF	Dembo,Renée	Northern California Institute for Research and Education, San Francisco, CA, USA	University of California, San Francisco, San Francisco, CA, USA
ProNET	UCSF	Rygg,Zoe	Northern California Institute for Research and Education, San Francisco, CA, USA	University of California, San Francisco, San Francisco, CA, USA
ProNET	UCSF	Jear,Annalise	Northern California Institute for Research and Education, San Francisco, CA, USA	University of California, San Francisco, San Francisco, CA, USA
ProNET	UCSF	Haft,Stephanie	Northern California Institute for Research and Education, San Francisco, CA, USA	University of California, San Francisco, San Francisco, CA, USA
ProNET	UCSF	Parsons,Emily	Northern California Institute for Research and Education, San Francisco, CA, USA	University of California, San Francisco, San Francisco, CA, USA
ProNET	UCSF	Herrera, Cindy	Northern California Institute for Research and Education, San Francisco, CA, USA	University of California, San Francisco, San Francisco, CA, USA
ProNET	UCSF	Ruan, Marvin	Northern California Institute for Research and Education, San Francisco, CA, USA	University of California, San Francisco, San Francisco, CA, USA
ProNET	UCSF	Marzke, Cassandra	Northern California Institute for Research and Education, San Francisco, CA, USA	University of California, San Francisco, San Francisco, CA, USA
ProNET	UCSF	Hwang, Janet	Northern California Institute for Research and Education, San Francisco, CA, USA	University of California, San Francisco, San Francisco, CA, USA
ProNET	UCSF	Eteminan, Sarah	Northern California Institute for Research and Education, San Francisco, CA, USA	University of California, San Francisco, San Francisco, CA, USA
ProNET	UCSF	Elnegaard, Frederikke	Northern California Institute for Research and Education, San Francisco, CA, USA	University of California, San Francisco, San Francisco, CA, USA
ProNET	UCSF	Lao, Chi C.	Northern California Institute for Research and Education, San Francisco, CA, USA	University of California, San Francisco, San Francisco, CA, USA
ProNET	UCSF	Betancourt,Paul A.	Northern California Institute for Research and Education, San Francisco, CA, USA	University of California, San Francisco, San Francisco, CA, USA
ProNET	UCSF	Mii, Akemi	Northern California Institute for Research and Education, San Francisco, CA, USA	University of California, San Francisco, San Francisco, CA, USA
ProNET	UCSF	Perry, Chris	Department of Psychiatry and Behavioral Sciences and Weill Institute for Neurosciences, University of California, San Francisco, San Francisco, CA, USA
ProNET	UCSF	Roach, Brian	Northern California Institute for Research and Education, San Francisco, CA, USA	University of California, San Francisco, San Francisco, CA, USA
ProNET	UCSF	Stiavetti, Stephanie	Northern California Institute for Research and Education, San Francisco, CA, USA	University of California, San Francisco, San Francisco, CA, USA
ProNET	UCSF	Stuart, Barbara	Department of Psychiatry and Behavioral Sciences and Weill Institute for Neurosciences, University of California, San Francisco, San Francisco, CA, USA
ProNET	Penn	Barnes, Alexandra	Department of Psychiatry, Neurodevelopment & Psychosis Section, University of Pennsylvania,
ProNET	Penn	Bathery, Alyssa	Department of Psychiatry, Neurodevelopment & Psychosis Section, University of Pennsylvania,
ProNET	Penn	Calkins, Monica E.	Department of Psychiatry, Perelman School of Medicine, University of Pennsylvania, Philadelphia, PA USA
ProNET	Penn	Gur, Raquel E.	Department of Psychiatry, Perelman School of Medicine, University of Pennsylvania, Philadelphia, PA USA
ProNET	Penn	Gur, Ruben C.	Department of Psychiatry, Perelman School of Medicine, University of Pennsylvania, Philadelphia, PA USA
ProNET	Penn	Kesselring, Irena	Department of Psychiatry, Neurodevelopment & Psychosis Section, University of Pennsylvania
ProNET	Penn	Kohler, Christian G.	Department of Psychiatry, Perelman School of Medicine, University of Pennsylvania, Philadelphia, PA USA
ProNET	Penn	Roalf, David R.	Department of Psychiatry, Perelman School of Medicine, University of Pennsylvania, Philadelphia, PA USA
ProNET	Penn	Ruparel, Kosha	Department of Psychiatry, Perelman School of Medicine, University of Pennsylvania, Philadelphia, PA USA
ProNET	Penn	Rush, Sage	Department of Psychiatry, Neurodevelopment & Psychosis Section, University of Pennsylvania
ProNET	Penn	Savage, Chloe	Department of Psychiatry, Neurodevelopment & Psychosis Section, University of Pennsylvania,
ProNET	Penn	Turetsky, Bruce I.	Department of Psychiatry, Perelman School of Medicine, University of Pennsylvania, Philadelphia, PA
ProNET	Penn	Wolf, Daniel H.	Department of Psychiatry, Perelman School of Medicine, University of Pennsylvania, Philadelphia, PA USA
ProNET	Penn	Zoupou, Eirini	Department of Psychiatry, Perelman School of Medicine, University of Pennsylvania, Philadelphia, PA USA
ProNET	Penn	Milkins, Julia	Department of Psychiatry, Perelman School of Medicine, University of Pennsylvania, Philadelphia, PA USA
ProNET	Penn	Savage,Lily	Department of Psychiatry, Perelman School of Medicine, University of Pennsylvania, Philadelphia, PA USA
ProNET	Penn	Sonsin-Diaz,Natalia	Department of Psychiatry, Perelman School of Medicine, University of Pennsylvania, Philadelphia, PA USA
ProNET	Penn	Kales, Eli	Department of Psychiatry, Perelman School of Medicine, University of Pennsylvania, Philadelphia, PA USA
ProNET	Penn	Shifman,Naomi	Department of Psychiatry, Perelman School of Medicine, University of Pennsylvania, Philadelphia, PA USA
ProNET	Penn	Wellman,Nick	Department of Psychiatry, Perelman School of Medicine, University of Pennsylvania, Philadelphia, PA USA
ProNET	Penn	Kim,Nicole	Department of Psychiatry, Perelman School of Medicine, University of Pennsylvania, Philadelphia, PA USA
ProNET	Penn	Port, Allison	Department of Psychiatry, Perelman School of Medicine, University of Pennsylvania, Philadelphia, PA USA
ProNET	Mt.Sinai	Selloni,Alexandria	Department of Psychiatry, Icahn School of Medicine at Mount Sinai, New York, NY, USA
ProNET	Mt.Sinai	Chu,Dewey	Department of Psychiatry, Icahn School of Medicine at Mount Sinai, New York, NY, USA
ProNET	Mt.Sinai	Verma,Gaurav	Department of Psychiatry, Icahn School of Medicine at Mount Sinai, New York, NY, USA
ProNET	Mt.Sinai	Garret,Margaret	Department of Psychiatry, Icahn School of Medicine at Mount Sinai, New York, NY, USA
ProNET	Mt.Sinai	Parvaz, Muhammad	Department of Psychiatry, Icahn School of Medicine at Mount Sinai, New York, NY, USA
ProNET	Mt.Sinai	Shaik, Riaz	Department of Psychiatry, Icahn School of Medicine at Mount Sinai, New York, NY, USA
ProNET	Mt.Sinai	Herrera,Shaynna	Department of Psychiatry, Icahn School of Medicine at Mount Sinai, New York, NY, USA
ProNET	Mt.Sinai	Landa,Yulia	Department of Psychiatry, Icahn School of Medicine at Mount Sinai, New York, NY, USA
ProNET	Mt.Sinai	Sauermilch,Daniel	Department of Psychiatry, Icahn School of Medicine at Mount Sinai, New York, NY, USA
ProNET	Mt.Sinai	Ramirez,Byron	Department of Psychiatry, Icahn School of Medicine at Mount Sinai, New York, NY, USA
ProNET	Mt.Sinai	Yang,Violet (Jingyi)	Department of Psychiatry, Icahn School of Medicine at Mount Sinai, New York, NY, USA
ProNET	Mt.Sinai	Holness,Tahlya	Department of Psychiatry, Icahn School of Medicine at Mount Sinai, New York, NY, USA
ProNET	Mt.Sinai	Ray,Elizabeth	Department of Psychiatry, Icahn School of Medicine at Mount Sinai, New York, NY, USA
ProNET	Mt.Sinai	Deng,Pojen	Department of Psychiatry, Icahn School of Medicine at Mount Sinai, New York, NY, USA
ProNET	Mt.Sinai	Gogineni,Meghana	Department of Psychiatry, Icahn School of Medicine at Mount Sinai, New York, NY, USA
ProNET	Mt.Sinai	Gu,Qiwen	Department of Psychiatry, Icahn School of Medicine at Mount Sinai, New York, NY, USA
ProNET	Mt.Sinai	Fogarty,Abigayle	Department of Psychiatry, Icahn School of Medicine at Mount Sinai, New York, NY, USA
ProNET	Mt.Sinai	Dokhoylan,Katherine	Department of Psychiatry, Icahn School of Medicine at Mount Sinai, New York, NY, USA
ProNET	Mt.Sinai	Gabriel,Elana	Department of Psychiatry, Icahn School of Medicine at Mount Sinai, New York, NY, USA
ProNET	Mt.Sinai	Shvarzman,Ronit	Department of Psychiatry, Icahn School of Medicine at Mount Sinai, New York, NY, USA
ProNET	Mt.Sinai	Srivastava,Agrima	Department of Psychiatry, Icahn School of Medicine at Mount Sinai, New York, NY, USA
ProNET	Mt.Sinai	Lu,Angela	Department of Psychiatry, Icahn School of Medicine at Mount Sinai, New York, NY, USA
ProNET	Mt.Sinai	Phili,Antigone	Department of Psychiatry, Icahn School of Medicine at Mount Sinai, New York, NY, USA
ProNET	Mt.Sinai	Sarac,Cansu	Department of Psychiatry, Icahn School of Medicine at Mount Sinai, New York, NY, USA
ProNET	Mt.Sinai	Musey,Conrad	Department of Psychiatry, Icahn School of Medicine at Mount Sinai, New York, NY, USA
ProNET	Mt.Sinai	Ellenberg,Ezra	Department of Psychiatry, Icahn School of Medicine at Mount Sinai, New York, NY, USA
ProNET	Mt.Sinai	Gorman,Jane	Department of Psychiatry, Icahn School of Medicine at Mount Sinai, New York, NY, USA
ProNET	Mt.Sinai	Norman,Julia	Department of Psychiatry, Icahn School of Medicine at Mount Sinai, New York, NY, USA
ProNET	Mt.Sinai	Cotter,Matthew	Department of Psychiatry, Icahn School of Medicine at Mount Sinai, New York, NY, USA
ProNET	Mt.Sinai	Mikelic,Maxwell	Department of Psychiatry, Icahn School of Medicine at Mount Sinai, New York, NY, USA
ProNET	Mt.Sinai	Talasazan,Nahal	Department of Psychiatry, Icahn School of Medicine at Mount Sinai, New York, NY, USA
ProNET	Mt.Sinai	Shuster,Sophia	Department of Psychiatry, Icahn School of Medicine at Mount Sinai, New York, NY, USA
ProNET	Mt.Sinai	Bergson,Zachary	Department of Psychiatry, Icahn School of Medicine at Mount Sinai, New York, NY, USA
ProNET	Mt.Sinai	Hays,Nicole	Department of Psychiatry, Icahn School of Medicine at Mount Sinai, New York, NY, USA
ProNET	Mt.Sinai	Erjavc,Lea	Department of Psychiatry, Icahn School of Medicine at Mount Sinai, New York, NY, USA
ProNET	Mt.Sinai	Corcoran, Cheryl M.	Department of Psychiatry, Icahn School of Medicine at Mount Sinai, New York, NY, USA
ProNET	Mt.Sinai	Kahn, Rene S.	Department of Psychiatry, Icahn School of Medicine at Mount Sinai, New York, NY, USA
ProNET	Mt.Sinai	McGowan, Alessia	Department of Psychiatry, Icahn School of Medicine at Mount Sinai, New York, NY, USA
ProNET	Mt.Sinai	Reichenberg, Abraham	Department of Psychiatry, Icahn School of Medicine at Mount Sinai, New York, NY, USA
ProNET	Mt.Sinai	Srivastava, Agrima	Department of Psychiatry, Icahn School of Medicine at Mount Sinai, New York, NY, USA
ProNET	Mt.Sinai	Winter-van Rossum, Inge	Department of Psychiatry, Icahn School of Medicine at Mount Sinai, New York, NY, USA
ProNET	Pitt	Gupta, Tina	Department of Psychiatry, University of Pittsburgh School of Medicine, Pittsburgh, PA USA
ProNET	Pitt	Horton, Leslie E.	Department of Psychiatry, University of Pittsburgh School of Medicine, Pittsburgh, PA USA
ProNET	Pitt	McIlhenny, Rebecca	Department of Psychiatry, University of Pittsburgh School of Medicine, Pittsburgh, PA USA
ProNET	Pitt	Porter, Christian	Department of Psychiatry, University of Pittsburgh School of Medicine, Pittsburgh, PA USA
ProNET	Pitt	Peters, Charise	Department of Psychiatry, University of Pittsburgh School of Medicine, Pittsburgh, PA USA
ProNET	Pitt	Salisbury,Dean	Department of Psychiatry, University of Pittsburgh School of Medicine, Pittsburgh, PA USA
ProNET	Pitt	Headley, Emma	Department of Psychiatry, University of Pittsburgh School of Medicine, Pittsburgh, PA USA
ProNET	Pitt	Ferrarelli,Fabio	Department of Psychiatry, University of Pittsburgh School of Medicine, Pittsburgh, PA USA
ProNET	Pitt	Kirsch,Hannah	Department of Psychiatry, University of Pittsburgh School of Medicine, Pittsburgh, PA USA
ProNET	Pitt	Jalbrikowski, Maria	Department of Psychiatry, University of Pittsburgh School of Medicine, Pittsburgh, PA USA
ProNET	Pitt	Deam, Megan	Department of Psychiatry, University of Pittsburgh School of Medicine, Pittsburgh, PA USA
ProNET	Pitt	Thomas,	Department of Psychiatry, University of Pittsburgh School of Medicine, Pittsburgh, PA USA
ProNET	Pitt	Villa,AnaKarina	Department of Psychiatry, University of Pittsburgh School of Medicine, Pittsburgh, PA USA
ProNET	Pitt	Gehan,Salsabil	Department of Psychiatry, University of Pittsburgh School of Medicine, Pittsburgh, PA USA
ProNET	Pitt	Barlow,Syndey	Department of Psychiatry, University of Pittsburgh School of Medicine, Pittsburgh, PA USA
ProNET	Pitt	McNemar,Sara	Department of Psychiatry, University of Pittsburgh School of Medicine, Pittsburgh, PA USA
ProNET	Temple	Ellman, Lauren M.	Department of Psychology & Neuroscience, Temple University, Philadelphia, PA, USA
ProNET	Temple	Kinney, Kyle S.	Department of Psychology & Neuroscience, Temple University, Philadelphia, PA, USA
ProNET	Temple	McDonnell, Amelia	Department of Psychology & Neuroscience, Temple University, Philadelphia, PA, USA
ProNET	Temple	Mervis, Joshua E.	Department of Psychology and Neuroscience, Temple University, Philadelphia, PA, USA
ProNET	Temple	Murty, Vishnu	Department of Psychology and Neuroscience, Temple University, Philadelphia, PA, USA
ProNET	Temple	Mohyee, Raana	Department of Psychology and Neuroscience, Temple University, Philadelphia, PA, USA
ProNET	Temple	Korenic, Stephanie	Department of Psychology and Neuroscience, Temple University, Philadelphia, PA, USA
ProNET	Temple	Ogborn, Ian	Department of Psychology and Neuroscience, Temple University, Philadelphia, PA, USA
ProNET	Temple	Burns, Brennan	Department of Psychology and Neuroscience, Temple University, Philadelphia, PA, USA
ProNET	Temple	Lipner,Emily	Department of Psychology and Neuroscience, Temple University, Philadelphia, PA, USA
ProNET	Temple	Furlan,Rachel	Department of Psychology and Neuroscience, Temple University, Philadelphia, PA, USA
ProNET	Temple	Ningaiah,Anjani	Department of Psychology and Neuroscience, Temple University, Philadelphia, PA, USA
ProNET	Temple	Elliot, Blake	Department of Psychology and Neuroscience, Temple University, Philadelphia, PA, USA
ProNET	Temple	Estupinan,Bry	Department of Psychology and Neuroscience, Temple University, Philadelphia, PA, USA
ProNET	Temple	Whitton, Ellen	Department of Psychology and Neuroscience, Temple University, Philadelphia, PA, USA
ProNET	Temple	Smith, Emma	Department of Psychology and Neuroscience, Temple University, Philadelphia, PA, USA
ProNET	Temple	Wurman, Jacqueline	Department of Psychology and Neuroscience, Temple University, Philadelphia, PA, USA
ProNET	Temple	Hope, Jay	Department of Psychology and Neuroscience, Temple University, Philadelphia, PA, USA
ProNET	Temple	O'Brien, Katey	Department of Psychology and Neuroscience, Temple University, Philadelphia, PA, USA
ProNET	Temple	Towle,Lily	Department of Psychology and Neuroscience, Temple University, Philadelphia, PA, USA
ProNET	Temple	Pike, Madeline	Department of Psychology and Neuroscience, Temple University, Philadelphia, PA, USA
ProNET	Temple	Bertolami, Nina	Department of Psychology and Neuroscience, Temple University, Philadelphia, PA, USA
ProNET	Temple	Garces, Olivia	Department of Psychology and Neuroscience, Temple University, Philadelphia, PA, USA
ProNET	Temple	Capizzi, Riley	Department of Psychology and Neuroscience, Temple University, Philadelphia, PA, USA
ProNET	Temple	Tkacik,Shelby	Department of Psychology and Neuroscience, Temple University, Philadelphia, PA, USA
ProNET	Temple	Olino,Thomas	Department of Psychology and Neuroscience, Temple University, Philadelphia, PA, USA
ProNET	Temple	Murty,Vishnu	Department of Psychology and Neuroscience, Temple University, Philadelphia, PA, USA
ProNET	Temple	Huque,Zeeshan	Department of Psychology and Neuroscience, Temple University, Philadelphia, PA, USA
ProNET	Temple	Mopuru,Ranesh	Department of Psychology and Neuroscience, Temple University, Philadelphia, PA, USA
ProNET	Temple	Arora,Raayana	Department of Psychology and Neuroscience, Temple University, Philadelphia, PA, USA
ProNET	Temple	Jarcho,Johanna M.	Department of Psychology and Neuroscience, Temple University, Philadelphia, PA, USA
ProNET	Emory	Bilgrami, Zarina R.	Department of Psychology, Emory University
ProNET	Emory	Henry, Tae'lar	Department of Psychology, Emory University
ProNET	Emory	Li, Linying	Department of Psychology, Emory University
ProNET	Emory	Walker, Elaine	Departments of Psychology and Psychiatry, Emory University, Atlanta, GA, United States of America.
ProNET	Emory	Wolff, Phillip	Department of Psychology, Emory University
ProNET	Georgia	Strauss, Gregory P.	Department of Psychology, University of Georgia
ProNET	Georgia	Zollicoffer, Ashley	Department of Psychology, University of Georgia
ProNET	Georgia	Collins,Delaney	Department of Psychology, University of Georgia
ProNET	Georgia	Ayawvi,Gifty	Department of Psychology, University of Georgia
ProNET	Georgia	Arnold, Lauren	Department of Psychology, University of Georgia
ProNET	Georgia	Jennings, Lauren	Department of Psychology, University of Georgia
ProNET	Georgia	Bartolomeo, Lisa	Department of Psychology, University of Georgia
ProNET	Georgia	Zhang, Luyu	Department of Psychology, University of Georgia
ProNET	Georgia	McDowell, Melissa	Department of Psychology, University of Georgia
ProNET	Georgia	Jarvis, Sierraann	Department of Psychology, University of Georgia
ProNET	Georgia	Croyle, Stephanie	Department of Psychology, University of Georgia
ProNET	Georgia	James, Sydney	Department of Psychology, University of Georgia
ProNET	Georgia	Hardy, TJ	Department of Psychology, University of Georgia
ProNET	Georgia	Carter, Zachary	Department of Psychology, University of Georgia
ProNET	Georgia	Zhang, Zhixin	Department of Psychology, University of Georgia
ProNET	WashU	Faghankhani, Masoomeh	Department of Psychiatry, Washington University Medical School, St. Louis, MO, USA.	Department of Public Health, Brown School at Washington University in St. Louis, MO, USA.
ProNET	WashU	Harms, Michael P.	Department of Psychiatry, Washington University Medical School, St. Louis, MO, USA.
ProNET	WashU	Mamah, Daniel	Department of Psychiatry, Washington University Medical School, St. Louis, MO, USA.
ProNET	WashU	Patel, Aakash	Department of Psychiatry, Washington University Medical School, St. Louis, MO, USA.
ProNET	WashU	Anokhin, Andrey	Department of Psychiatry, Washington University Medical School, St. Louis, MO, USA.
ProNET	WashU	Woessner, Jacob	Department of Psychiatry, Washington University Medical School, St. Louis, MO, USA.
ProNET	WashU	Shimony, Joshua	Department of Psychiatry, Washington University Medical School, St. Louis, MO, USA.
ProNET	WashU	Imbula, Leonard	Department of Psychiatry, Washington University Medical School, St. Louis, MO, USA.
ProNET	WashU	Kanallakan, Malana	Department of Psychiatry, Washington University Medical School, St. Louis, MO, USA.
ProNET	WashU	Sneed, Megan	Department of Psychiatry, Washington University Medical School, St. Louis, MO, USA.
ProNET	WashU	Golosheykin, Semyon	Department of Psychiatry, Washington University Medical School, St. Louis, MO, USA.
ProNET	WashU	Chen, ShingShiun	Department of Psychiatry, Washington University Medical School, St. Louis, MO, USA.
ProNET	WashU	Nicol, Ginger	Department of Psychiatry, Washington University Medical School, St. Louis, MO, USA.
ProNET	WashU	Yarber, Alaina	Department of Psychiatry, Washington University Medical School, St. Louis, MO, USA.
ProNET	WashU	Meyer, Ashley	Department of Psychiatry, Washington University Medical School, St. Louis, MO, USA.
ProNET	WashU	Bijsterbosch, Janine	Department of Psychiatry, Washington University Medical School, St. Louis, MO, USA.
ProNET	WashU	Nashed, Jerome	Department of Psychiatry, Washington University Medical School, St. Louis, MO, USA.
ProNET	WashU	Smith, Miranda	Department of Psychiatry, Washington University Medical School, St. Louis, MO, USA.
ProNET	WashU	Korucuoglu, Ozlem	Department of Psychiatry, Washington University Medical School, St. Louis, MO, USA.
ProNET	WashU	Hakestad, Rebekka	Department of Psychiatry, Washington University Medical School, St. Louis, MO, USA.
ProNET	WashU	Hamidian, Reza	Department of Psychiatry, Washington University Medical School, St. Louis, MO, USA.
ProNET	WashU	Nimmagadda, Shalaka	Department of Psychiatry, Washington University Medical School, St. Louis, MO, USA.
ProNET	WashU	Rosen, Shayna	Department of Psychiatry, Washington University Medical School, St. Louis, MO, USA.
ProNET	WashU	Al-Hosni,Yazen	Department of Psychiatry, Washington University Medical School, St. Louis, MO, USA.
ProNET	WashU	Pritchard, Christina	Department of Psychiatry, Washington University Medical School, St. Louis, MO, USA.
ProNET	WashU	Callison, Lisa	Department of Psychiatry, Washington University Medical School, St. Louis, MO, USA.
ProNET	WashU	Ybarra, Ruben	Department of Psychiatry, Washington University Medical School, St. Louis, MO, USA.
ProNET	UC Irvine	Preda,Adrian	Department of Psychological Science, University of California, Irvine
ProNET	UC Irvine	Boos,Alison	Department of Psychological Science, University of California, Irvine
ProNET	UC Irvine	Rollins,Brandi	Department of Psychological Science, University of California, Irvine
ProNET	UC Irvine	Martin,Elizabeth	Department of Psychological Science, University of California, Irvine
ProNET	UC Irvine	Petti, Emily	Department of Psychological Science, University of California, Irvine
ProNET	UC Irvine	Schiffman, Jason	Department of Psychological Science, University of California, Irvine
ProNET	UC Irvine	Coronado, Karen	Department of Psychological Science, University of California, Irvine
ProNET	UC Irvine	Snyder, Madeline	Department of Psychological Science, University of California, Irvine
ProNET	UC Irvine	Giljen, Maksim	Department of Psychological Science, University of California, Irvine
ProNET	UC Irvine	Villegas, Mia	Department of Psychological Science, University of California, Irvine
ProNET	UC Irvine	Bridgwater, Miranda	Department of Psychological Science, University of California, Irvine
ProNET	UC Irvine	van Erp, Theo	Department of Psychological Science, University of California, Irvine
ProNET	UC Irvine	Ryu, Yerim	Department of Psychological Science, University of California, Irvine
ProNET	UC Irvine	Healey, Lindsay	Department of Psychological Science, University of California, Irvine
ProNET	UC Irvine	Esquer, Monica	Department of Psychological Science, University of California, Irvine
ProNET	UC Irvine	Moring, Hannah	Department of Psychological Science, University of California, Irvine
ProNET	UC Irvine	Maldonado, Marco	Department of Psychological Science, University of California, Irvine
ProNET	UC Irvine	Zernick, Michelle	Department of Psychological Science, University of California, Irvine
ProNET	UC Irvine	Dominguez, Arlene	Department of Psychological Science, University of California, Irvine
ProNET	UC Irvine	Hegwood, Ceouna	Department of Psychological Science, University of California, Irvine
ProNET	Hartford	Richardson,Angelo	Olin Neuropsychiatry Research Center, Hartford Hospital, Hartford, CT, USA
ProNET	Hartford	von Pechmann, Deirdre	Olin Neuropsychiatry Research Center, Hartford Hospital, Hartford, CT, USA
ProNET	Hartford	King,Diana	Olin Neuropsychiatry Research Center, Hartford Hospital, Hartford, CT, USA
ProNET	Hartford	Pearlson, Godfrey D.	Olin Neuropsychiatry Research Center, Hartford Hospital, Hartford, CT, USA	Department of Psychiatry, Yale University School of Medicine, New Haven, CT, USA
ProNET	Hartford	Collen, Jadwiga	Olin Neuropsychiatry Research Center, Hartford Hospital, Hartford, CT, USA
ProNET	Hartford	Scagliotti, Jennifer	Olin Neuropsychiatry Research Center, Hartford Hospital, Hartford, CT, USA
ProNET	Hartford	Zajac, Jennifer	Olin Neuropsychiatry Research Center, Hartford Hospital, Hartford, CT, USA
ProNET	Hartford	Charpentier, Jesse	Olin Neuropsychiatry Research Center, Hartford Hospital, Hartford, CT, USA
ProNET	Hartford	Stevens,Michael	Olin Neuropsychiatry Research Center, Hartford Hospital, Hartford, CT, USA
ProNET	Hartford	Graham, Patricia	Olin Neuropsychiatry Research Center, Hartford Hospital, Hartford, CT, USA
ProNET	Hartford	Starankewicz, Russell	Olin Neuropsychiatry Research Center, Hartford Hospital, Hartford, CT, USA
ProNET	Hartford	Putala, Sara	Olin Neuropsychiatry Research Center, Hartford Hospital, Hartford, CT, USA
ProNET	Hartford	Genereux, Isabelle	Olin Neuropsychiatry Research Center, Hartford Hospital, Hartford, CT, USA
ProNET	Hartford	Hendry, Elizabeth	Olin Neuropsychiatry Research Center, Hartford Hospital, Hartford, CT, USA
ProNET	Hartford	Begley,Caitlyn	Olin Neuropsychiatry Research Center, Hartford Hospital, Hartford, CT, USA
ProNET	Hartford	Choi, Jimmy	Olin Neuropsychiatry Research Center, Hartford HealthCare Behavioral Health Network, Hartford, CT, USA
ProNET	Hartford	Kotecha, Aarti	Olin Neuropsychiatry Research Center, Hartford HealthCare Behavioral Health Network, Hartford, CT, USA
ProNET	Hartford	Laci-Ann Mosher	Olin Neuropsychiatry Research Center, Hartford HealthCare Behavioral Health Network, Hartford, CT, USA
ProNET	Hartford	Velarde, Frescia	Advanced Services for Adolescents with Psychosis Program, Hartford Hospital, Hartford, CT, USA
ProNET	Montreal	Aversa, Samantha	Douglas Research Centre, Montreal, Canada
ProNET	Montreal	Chakravarty, M. Mallar	PEPP-Montreal, Douglas Research Centre, Montreal, Quebec, Canada	Department of Psychiatry, McGill University, Montreal, Quebec, Canada
ProNET	Montreal	Lepage, Martin	PEPP-Montreal, Douglas Research Centre, Montreal, Quebec, Canada	Department of Psychiatry, McGill University, Montreal, Quebec, Canada
ProNET	Montreal	Rabin, Rachel A	PEPP-Montreal, Douglas Research Centre, Montreal, Quebec, Canada	Douglas Mental Health University Institute and Department of Psychiatry, McGill University, Montreal, Quebec, Canada
ProNET	Montreal	Shah, Jai L.	Douglas Research Centre, Montreal, Canada	Department of Psychiatry, McGill University, Montreal, Canada
ProNET	Montreal	Zavaglia, Elissa	Douglas Research Centre, Montreal, Canada
ProNET	Montreal	Beesley, Brianna	Douglas Research Centre, Montreal, Canada
ProNET	Montreal	Berisha, Fjolla	Douglas Research Centre, Montreal, Canada
ProNET	Montreal	Eid, Joelle	Douglas Research Centre, Montreal, Canada
ProNET	Montreal	Dai, Xing	Douglas Research Centre, Montreal, Canada
ProNET	Montreal	Proteau-Fortin, Felicia	Douglas Research Centre, Montreal, Canada
ProNET	Montreal	Ghanem, Joseph	Douglas Research Centre, Montreal, Canada
ProNET	Montreal	Berjaoui, Diana	Douglas Research Centre, Montreal, Canada
ProNET	King's College London	Barker, Gareth	Department of Psychosis Studies, King's College London, UK
ProNET	King's College London	Kempton, Matthew	Department of Psychosis Studies, King's College London, UK
ProNET	King's College London	Vasconcelos, Candida	Early Psychosis Detection and Clinical Intervention (EPIC) lab, Department of Psychosis Studies, King's College London, UK
ProNET	King's College London	DeMicheli, Andrea	Early Psychosis Detection and Clinical Intervention (EPIC) lab, Department of Psychosis Studies, King's College London, UK
ProNET	King's College London	Spencer, Tom	Department of Psychosis Studies, King's College London, UK
ProNET	King's College London	Minichino, Amedeo	Early Psychosis Detection and Clinical Intervention (EPIC) lab, Department of Psychosis Studies, King's College London, UK
ProNET	King's College London	Brodeur,Sebastien	Early Psychosis Detection and Clinical Intervention (EPIC) lab, Department of Psychosis Studies, King's College London, UK
ProNET	King's College London	Toniol, Ilaria	Early Psychosis Detection and Clinical Intervention (EPIC) lab, Department of Psychosis Studies, King's College London, UK
ProNET	King's College London	Estradé, Andrés	Early Psychosis Detection and Clinical Intervention (EPIC) lab, Department of Psychosis Studies, King's College London, UK
ProNET	King's College London	Fusar-Poli, Paolo	Department of Psychosis Studies, King's College London, UK	Department of Brain and Behavioral Sciences, University of Pavia, Italy
ProNET	King's College London	Kerins, Sarah	Early Psychosis Detection and Clinical Intervention (EPIC) lab, Department of Psychosis Studies, King's College London, UK
ProNET	Pavia, Italy	Borgatti, Renato	Department of Brain and Behavioral Sciences, University of Pavia, Italy	IRCCS Casimiro Mondino, Pavia, Italy
ProNET	Pavia, Italy	Damiani, Stefano	Department of Brain and Behavioral Sciences, University of Pavia, Italy
ProNET	Pavia, Italy	Mensi, Martina Maria	IRCCS Casimiro Mondino Foundation, Pavia, Italy
ProNET	Pavia, Italy	Pichiecchio, Anna	Department of Brain and Behavioral Sciences, University of Pavia, Italy	Neuroradiology Department , IRCCS Mondino Foundation, 27100 Pavia Italy
ProNET	Pavia, Italy	Politi, Pierluigi	Department of Brain and Behavioral Sciences, University of Pavia, Italy
ProNET	Pavia, Italy	Provenzani, Umberto	Department of Brain and Behavioral Sciences, University of Pavia, Italy
ProNET	Pavia, Italy	Bonoldi, Ilaria	Department of Brain and Behavioral Sciences, University of Pavia, Italy	Early Psychosis Detection and Clinical Intervention (EPIC) lab, Department of Psychosis Studies, King's College London, UK
ProNET	Pavia, Italy	Fusar-Poli, Paolo	Department of Brain and Behavioral Sciences, University of Pavia, Italy	Department of Psychosis Studies, King's College London, UK
ProNET	Madrid	Arango, Celso	Department of Child and Adolescent Psychiatry, Institute of Psychiatry and Mental Health, Hospital General Universitario Gregorio Marañón, IiSGM, CIBERSAM, Instituto de Salud Carlos III, School of Medicine, Universidad Complutense, Madrid, Spain
ProNET	Madrid	Diaz-Caneja, Covadonga M.	Department of Child and Adolescent Psychiatry, Institute of Psychiatry and Mental Health, Hospital General Universitario Gregorio Marañón, IiSGM, CIBERSAM, Instituto de Salud Carlos III, School of Medicine, Universidad Complutense, Madrid, Spain
ProNET	Madrid	Andreu-Bernabeu, Alvaro	Department of Child and Adolescent Psychiatry, Institute of Psychiatry and Mental Health, Hospital General Universitario Gregorio Marañón, IiSGM, CIBERSAM, Instituto de Salud Carlos III, School of Medicine, Universidad Complutense, Madrid, Spain
ProNET	Madrid	Capllonch, Adrian	Department of Child and Adolescent Psychiatry, Institute of Psychiatry and Mental Health, Hospital General Universitario Gregorio Marañón, IiSGM, CIBERSAM, Instituto de Salud Carlos III, School of Medicine, Universidad Complutense, Madrid, Spain
ProNET	Madrid	Sanchez-Camara, Ana	Department of Child and Adolescent Psychiatry, Institute of Psychiatry and Mental Health, Hospital General Universitario Gregorio Marañón, IiSGM, CIBERSAM, Instituto de Salud Carlos III, School of Medicine, Universidad Complutense, Madrid, Spain
ProNET	Madrid	Gil-Molina, Santiago	Department of Child and Adolescent Psychiatry, Institute of Psychiatry and Mental Health, Hospital General Universitario Gregorio Marañón, IiSGM, CIBERSAM, Instituto de Salud Carlos III, School of Medicine, Universidad Complutense, Madrid, Spain
ProNET	Madrid	Morales, Isabel	Department of Child and Adolescent Psychiatry, Institute of Psychiatry and Mental Health, Hospital General Universitario Gregorio Marañón, IiSGM, CIBERSAM, Instituto de Salud Carlos III, School of Medicine, Universidad Complutense, Madrid, Spain
ProNET	Madrid	Ordas, Celia	Department of Child and Adolescent Psychiatry, Institute of Psychiatry and Mental Health, Hospital General Universitario Gregorio Marañón, IiSGM, CIBERSAM, Instituto de Salud Carlos III, School of Medicine, Universidad Complutense, Madrid, Spain
ProNET	Madrid	Abrokwa, Hayford	Department of Child and Adolescent Psychiatry, Institute of Psychiatry and Mental Health, Hospital General Universitario Gregorio Marañón, IiSGM, CIBERSAM, Instituto de Salud Carlos III, School of Medicine, Universidad Complutense, Madrid, Spain
ProNET	Madrid	Galvan, Joaquin	Department of Child and Adolescent Psychiatry, Institute of Psychiatry and Mental Health, Hospital General Universitario Gregorio Marañón, IiSGM, CIBERSAM, Instituto de Salud Carlos III, School of Medicine, Universidad Complutense, Madrid, Spain
ProNET	Madrid	Prieto-Montalvo, Julio	Department of Child and Adolescent Psychiatry, Institute of Psychiatry and Mental Health, Hospital General Universitario Gregorio Marañón, IiSGM, CIBERSAM, Instituto de Salud Carlos III, School of Medicine, Universidad Complutense, Madrid, Spain
ProNET	Madrid	Suárez-Campayo, Jose	Department of Child and Adolescent Psychiatry, Institute of Psychiatry and Mental Health, Hospital General Universitario Gregorio Marañón, IiSGM, CIBERSAM, Instituto de Salud Carlos III, School of Medicine, Universidad Complutense, Madrid, Spain
ProNET	Madrid	Lucas, Maria	Department of Child and Adolescent Psychiatry, Institute of Psychiatry and Mental Health, Hospital General Universitario Gregorio Marañón, IiSGM, CIBERSAM, Instituto de Salud Carlos III, School of Medicine, Universidad Complutense, Madrid, Spain
ProNET	Madrid	Sepúlveda-Palomo, Marta	Department of Child and Adolescent Psychiatry, Institute of Psychiatry and Mental Health, Hospital General Universitario Gregorio Marañón, IiSGM, CIBERSAM, Instituto de Salud Carlos III, School of Medicine, Universidad Complutense, Madrid, Spain
ProNET	Madrid	Merchán-Naranjo, Jessica	Department of Child and Adolescent Psychiatry, Institute of Psychiatry and Mental Health, Hospital General Universitario Gregorio Marañón, IiSGM, CIBERSAM, Instituto de Salud Carlos III, School of Medicine, Universidad Complutense, Madrid, Spain
ProNET	Madrid	Andres-Camazon, Pablo	Department of Child and Adolescent Psychiatry, Institute of Psychiatry and Mental Health, Hospital General Universitario Gregorio Marañón, IiSGM, CIBERSAM, Instituto de Salud Carlos III, School of Medicine, Universidad Complutense, Madrid, Spain
ProNET	Madrid	Rodriguez, Raquel	Department of Child and Adolescent Psychiatry, Institute of Psychiatry and Mental Health, Hospital General Universitario Gregorio Marañón, IiSGM, CIBERSAM, Instituto de Salud Carlos III, School of Medicine, Universidad Complutense, Madrid, Spain
ProNET	Madrid	Alvarez-Linera, Juan	Department of Child and Adolescent Psychiatry, Institute of Psychiatry and Mental Health, Hospital General Universitario Gregorio Marañón, IiSGM, CIBERSAM, Instituto de Salud Carlos III, School of Medicine, Universidad Complutense, Madrid, Spain
ProNET	Madrid	Cavone, Vito	Department of Child and Adolescent Psychiatry, Institute of Psychiatry and Mental Health, Hospital General Universitario Gregorio Marañón, IiSGM, CIBERSAM, Instituto de Salud Carlos III, School of Medicine, Universidad Complutense, Madrid, Spain
ProNET	Madrid	Recio, Sandra	Department of Child and Adolescent Psychiatry, Institute of Psychiatry and Mental Health, Hospital General Universitario Gregorio Marañón, IiSGM, CIBERSAM, Instituto de Salud Carlos III, School of Medicine, Universidad Complutense, Madrid, Spain
ProNET	Madrid	Ana Echevarria	Department of Child and Adolescent Psychiatry, Institute of Psychiatry and Mental Health, Hospital General Universitario Gregorio Marañón, IiSGM, CIBERSAM, Instituto de Salud Carlos III, School of Medicine, Universidad Complutense, Madrid, Spain
ProNET	Madrid	Casas, Violeta	Department of Child and Adolescent Psychiatry, Institute of Psychiatry and Mental Health, Hospital General Universitario Gregorio Marañón, IiSGM, CIBERSAM, Instituto de Salud Carlos III, School of Medicine, Universidad Complutense, Madrid, Spain
ProNET	Madrid	Toledano, Rebeca	Department of Child and Adolescent Psychiatry, Institute of Psychiatry and Mental Health, Hospital General Universitario Gregorio Marañón, IiSGM, CIBERSAM, Instituto de Salud Carlos III, School of Medicine, Universidad Complutense, Madrid, Spain
ProNET	Madrid	Ayora, Miriam	Department of Child and Adolescent Psychiatry, Institute of Psychiatry and Mental Health, Hospital General Universitario Gregorio Marañón, IiSGM, CIBERSAM, Instituto de Salud Carlos III, School of Medicine, Universidad Complutense, Madrid, Spain
ProNET	Madrid	Abregu-Crespo, Renzo	Department of Child and Adolescent Psychiatry, Institute of Psychiatry and Mental Health, Hospital General Universitario Gregorio Marañón, IiSGM, CIBERSAM, Instituto de Salud Carlos III, School of Medicine, Universidad Complutense, Madrid, Spain
ProNET	Madrid	Bollain, Teresa	Department of Child and Adolescent Psychiatry, Institute of Psychiatry and Mental Health, Hospital General Universitario Gregorio Marañón, IiSGM, CIBERSAM, Instituto de Salud Carlos III, School of Medicine, Universidad Complutense, Madrid, Spain
ProNET	Cambridge UK	Galindo, Liliana	Cambridgeshire and Peterborough NHS Foundation Trust, Cambridge, United Kingdom	Department of Psychiatry, University of Cambridge
ProNET	Cambridge UK	Perez, Jesus	CAMEO, Early Intervention in Psychosis Service, Cambridgeshire and Peterborough NHS Foundation Trust, Cambridge, UK	Institute of Biomedical Research (IBSAL), Department of Medicine, Universidad de Salamanca, Salamanca, Spain
ProNET	Cambridge UK	Allan, Harri	CAMEO, Early Intervention in Psychosis Service, Cambridgeshire and Peterborough NHS Foundation Trust, Cambridge, UK
ProNET	Cambridge UK	Batkovskyte, Izabele	CAMEO, Early Intervention in Psychosis Service, Cambridgeshire and Peterborough NHS Foundation Trust, Cambridge, UK
ProNET	Cambridge UK	Hughes, James	CAMEO, Early Intervention in Psychosis Service, Cambridgeshire and Peterborough NHS Foundation Trust, Cambridge, UK
ProNET	Cambridge UK	Szacilo, Julia	CAMEO, Early Intervention in Psychosis Service, Cambridgeshire and Peterborough NHS Foundation Trust, Cambridge, UK
ProNET	Cambridge UK	Stolp, Laura	CAMEO, Early Intervention in Psychosis Service, Cambridgeshire and Peterborough NHS Foundation Trust, Cambridge, UK
ProNET	Cambridge UK	Marshall,Nicola	CAMEO, Early Intervention in Psychosis Service, Cambridgeshire and Peterborough NHS Foundation Trust, Cambridge, UK
ProNET	Cambridge UK	Bekinschtein, Tristan	CAMEO, Early Intervention in Psychosis Service, Cambridgeshire and Peterborough NHS Foundation Trust, Cambridge, UK
ProNET	Cambridge UK	Lupson, Vicky	CAMEO, Early Intervention in Psychosis Service, Cambridgeshire and Peterborough NHS Foundation Trust, Cambridge, UK
ProNET	Cambridge UK	Slade, Lucy	CAMEO, Early Intervention in Psychosis Service, Cambridgeshire and Peterborough NHS Foundation Trust, Cambridge, UK
ProNET	Cambridge UK	Cook, Ben	CAMEO, Early Intervention in Psychosis Service, Cambridgeshire and Peterborough NHS Foundation Trust, Cambridge, UK
ProNET	LMU Munich	Koutsouleris, Nikolaos	Department of Psychiatry and Psychotherapy, Ludwig-Maximilian-University Munich, Germany;	Department of Psychosis Studies, Institute of Psychiatry, Psychology and Neuroscience, King's College London, UK;
ProNET	LMU Munich	Tchinitchian, Alexandra	Department of Psychiatry and Psychotherapy, Ludwig-Maximilian-University Munich, Germany;
ProNET	LMU Munich	Ruef, Anne	Department of Psychiatry and Psychotherapy, Ludwig-Maximilian-University Munich, Germany;
ProNET	LMU Munich	Dornheim, Beate	Department of Psychiatry and Psychotherapy, Ludwig-Maximilian-University Munich, Germany;
ProNET	LMU Munich	Plett, Caroline	Department of Psychiatry and Psychotherapy, Ludwig-Maximilian-University Munich, Germany;
ProNET	LMU Munich	Eberle, Christopher	Department of Psychiatry and Psychotherapy, Ludwig-Maximilian-University Munich, Germany;
ProNET	LMU Munich	Weyer, Clara	Department of Psychiatry and Psychotherapy, Ludwig-Maximilian-University Munich, Germany;
ProNET	LMU Munich	Keeser, Daniel	Department of Psychiatry and Psychotherapy, Ludwig-Maximilian-University Munich, Germany;
ProNET	LMU Munich	Fanning, John	Department of Psychiatry and Psychotherapy, Ludwig-Maximilian-University Munich, Germany;
ProNET	LMU Munich	Neuner, Lisa-Maria	Department of Psychiatry and Psychotherapy, Ludwig-Maximilian-University Munich, Germany;
ProNET	LMU Munich	Bieler, Nadia	Department of Psychiatry and Psychotherapy, Ludwig-Maximilian-University Munich, Germany;
ProNET	LMU Munich	Obermuller, Nicole	Department of Psychiatry and Psychotherapy, Ludwig-Maximilian-University Munich, Germany;
ProNET	LMU Munich	Pogarell, Oliver	Department of Psychiatry and Psychotherapy, Ludwig-Maximilian-University Munich, Germany;
ProNET	LMU Munich	Zill, Peter	Department of Psychiatry and Psychotherapy, Ludwig-Maximilian-University Munich, Germany;
ProNET	LMU Munich	Stohmann, Ronja	Department of Psychiatry and Psychotherapy, Ludwig-Maximilian-University Munich, Germany;
ProNET	LMU Munich	Sirch, Sabine	Department of Psychiatry and Psychotherapy, Ludwig-Maximilian-University Munich, Germany;
ProNET	LMU Munich	de Jonge, Sylvia	Department of Psychiatry and Psychotherapy, Ludwig-Maximilian-University Munich, Germany;
ProNET	LMU Munich	Urquijo, Maria	Department of Psychiatry and Psychotherapy, Ludwig-Maximilian-University Munich, Germany;
ProNET	LMU Munich	Sarisik, Elif	Department of Psychiatry and Psychotherapy, Ludwig-Maximilian-University Munich, Germany;
ProNET	LMU Munich	Germanos, Nestor	Department of Psychiatry and Psychotherapy, Ludwig-Maximilian-University Munich, Germany;
ProNET	Shanghai	Wang, Jijun	Shanghai Mental Health Center, Shanghai Jiaotong University School of Medicine, Shanghai 200030, China
ProNET	Shanghai	Cui, Huiru	Shanghai Mental Health Center, Shanghai Jiaotong University School of Medicine, Shanghai 200030, China
ProNET	Shanghai	Xu, Lihua	Shanghai Mental Health Center, Shanghai Jiaotong University School of Medicine, Shanghai 200030, China
ProNET	Shanghai	Zhang, Tianhong	Shanghai Mental Health Center, Shanghai Jiaotong University School of Medicine, Shanghai 200030, China
ProNET	Shanghai	Zheng, Wensi	Shanghai Mental Health Center, Shanghai Jiaotong University School of Medicine, Shanghai 200030, China
ProNET	Shanghai	Tang, Xiaochen	Shanghai Mental Health Center, Shanghai Jiaotong University School of Medicine, Shanghai 200030, China
ProNET	Shanghai	Wei, Yanyan	Shanghai Mental Health Center, Shanghai Jiaotong University School of Medicine, Shanghai 200030, China
ProNET	Shanghai	Tang, YingYing	Shanghai Mental Health Center, Shanghai Jiaotong University School of Medicine, Shanghai 200030, China
ProNET	Shanghai	Qian, Zhenying	Shanghai Mental Health Center, Shanghai Jiaotong University School of Medicine, Shanghai 200030, China
ProNET	Shanghai	Wang, Xuexue	Shanghai Mental Health Center, Shanghai Jiaotong University School of Medicine, Shanghai 200030, China
ProNET	Shanghai	Zhang, Dan	Shanghai Mental Health Center, Shanghai Jiaotong University School of Medicine, Shanghai 200030, China
ProNET	Shanghai	Zhao, Jinyang	Shanghai Mental Health Center, Shanghai Jiaotong University School of Medicine, Shanghai 200030, China
ProNET	Shanghai	Jiao, Xiong	Shanghai Mental Health Center, Shanghai Jiaotong University School of Medicine, Shanghai 200030, China
ProNET	Shanghai	Zhu,Tianyuan	Shanghai Mental Health Center, Shanghai Jiaotong University School of Medicine, Shanghai 200030, China
ProNET	Seoul	Kwon, Jun Soo	Department of Psychiatry, Seoul National University College of Medicine, Seoul, Korea	Department or Neuropsychiatry, Seoul National University Hospital, Seoul, Korea
ProNET	Seoul	Choe, Eugenie	Department of Psychiatry, Seoul National University College of Medicine, Seoul, Korea
ProNET	Seoul	Oh, Harin	Department of Psychiatry, Seoul National University College of Medicine, Seoul, Korea
ProNET	Seoul	Park, Inkyung	Department of Psychiatry, Seoul National University College of Medicine, Seoul, Korea
ProNET	Seoul	Kim, Minah	Department of Psychiatry, Seoul National University College of Medicine, Seoul, Korea
ProNET	Seoul	Ha, MinJi	Department of Psychiatry, Seoul National University College of Medicine, Seoul, Korea
ProNET	Seoul	Rhee, Sang Jee	Department of Psychiatry, Seoul National University College of Medicine, Seoul, Korea
ProNET	Seoul	Choi, Sunah	Department of Psychiatry, Seoul National University College of Medicine, Seoul, Korea
ProNET	Seoul	Jang, Ji Seon	Department of Psychiatry, Seoul National University College of Medicine, Seoul, Korea
ProNET	Seoul	Sung, Nayoung	Department of Psychiatry, Seoul National University College of Medicine, Seoul, Korea
ProNET	Seoul	Kim, Heera	Department of Psychiatry, Seoul National University College of Medicine, Seoul, Korea
ProNET	Seoul	Park, Sunghyun	Department of Psychiatry, Seoul National University College of Medicine, Seoul, Korea
ProNET	Seoul	Hwang, Jun Seo	Department of Psychiatry, Seoul National University College of Medicine, Seoul, Korea
ProNET	Seoul	Jang, Moonyoung	Department of Psychiatry, Seoul National University College of Medicine, Seoul, Korea
ProNET	Seoul	Kim, Sori	Department of Psychiatry, Seoul National University College of Medicine, Seoul, Korea
ProNET	Seoul	Park, HyunGyou	Department of Psychiatry, Seoul National University College of Medicine, Seoul, Korea
ProNET	Seoul	Kim, Jong Rak	Department of Psychiatry, Seoul National University College of Medicine, Seoul, Korea
ProNET	Seoul	Lee, Jungha	Department of Psychiatry, Seoul National University College of Medicine, Seoul, Korea
ProNET	Seoul	Son, Jiwon	Department of Psychiatry, Seoul National University College of Medicine, Seoul, Korea
ProNET	Seoul	Lee, Yeonjin	Department of Psychiatry, Seoul National University College of Medicine, Seoul, Korea
ProNET	Seoul	Ham, Cho Won	Department of Psychiatry, Seoul National University College of Medicine, Seoul, Korea
ProNET	Seoul	Shin, DongJin	Department of Psychiatry, Seoul National University College of Medicine, Seoul, Korea
ProNET	Seoul	Kang, JongWhan	Department of Psychiatry, Seoul National University College of Medicine, Seoul, Korea
ProNET	Seoul	Jeong, Sulim	Department of Psychiatry, Seoul National University College of Medicine, Seoul, Korea
ProNET	Seoul	Yeo, Sumin	Department of Psychiatry, Seoul National University College of Medicine, Seoul, Korea
ProNET	Seoul	Lee, SuYong	Department of Psychiatry, Seoul National University College of Medicine, Seoul, Korea
ProNET	Seoul	Kim, TakWan	Department of Psychiatry, Seoul National University College of Medicine, Seoul, Korea
ProNET	Seoul	Lee, Won	Department of Psychiatry, Seoul National University College of Medicine, Seoul, Korea
ProNET	Seoul	Choi, Woori	Department of Psychiatry, Seoul National University College of Medicine, Seoul, Korea
ProNET	Seoul	Hwang, WuJeong	Department of Psychiatry, Seoul National University College of Medicine, Seoul, Korea
ProNET	Seoul	Kwak,YooBin	Department of Psychiatry, Seoul National University College of Medicine, Seoul, Korea
ProNET	Seoul	Shim,YuRim	Department of Psychiatry, Seoul National University College of Medicine, Seoul, Korea
ProNET	Seoul	An,SuJin	Department of Psychiatry, Seoul National University College of Medicine, Seoul, Korea
ProNET	Ohio State	Breitborde, Nicholas J. K.	Department of Psychiatry and Behavioral Health, the Ohio State University Wexner Medical Center
ProNET	Ohio State	Tso, Ivy F.	Department of Psychiatry and Behavioral Health, the Ohio State University Wexner Medical Center
ProNET	Ohio State	Turner, Jessica A.	Department of Psychiatry and Behavioral Health, the Ohio State University Wexner Medical Center
ProNET	Ohio State	Wastler, Heather M.	Department of Psychiatry and Behavioral Health, the Ohio State University Wexner Medical Center
ProNET	Ohio State	Lundin, Nancy	Department of Psychiatry and Behavioral Health, the Ohio State University Wexner Medical Center
ProNET	Ohio State	Hamilton, Sarah	Department of Psychiatry and Behavioral Health, the Ohio State University Wexner Medical Center
ProNET	Ohio State	Hennes, Cassandra	Department of Psychiatry and Behavioral Health, the Ohio State University Wexner Medical Center
ProNET	Ohio State	Srikanth, Vindhya	Department of Psychiatry and Behavioral Health, the Ohio State University Wexner Medical Center
ProNET	Ohio State	Storey, Nichole	Department of Psychiatry and Behavioral Health, the Ohio State University Wexner Medical Center
ProNET	Ohio State	Cowan, Raffles (Henry)	Department of Psychiatry and Behavioral Health, the Ohio State University Wexner Medical Center
ProNET	Ohio State	Baughman, Catherine	Department of Psychiatry and Behavioral Health, the Ohio State University Wexner Medical Center
ProNET	Ohio State	Blouin, Alexandra	Department of Psychiatry and Behavioral Health, the Ohio State University Wexner Medical Center
ProNET	Ohio State	Moe, Aubrey	Department of Psychiatry and Behavioral Health, the Ohio State University Wexner Medical Center
ProNET	Ohio State	Parris, Craig	Department of Psychiatry and Behavioral Health, the Ohio State University Wexner Medical Center
ProNET	Ohio State	Craig, Sydney	Department of Psychiatry and Behavioral Health, the Ohio State University Wexner Medical Center
ProNET	Ohio State	Orme, Callie	Department of Psychiatry and Behavioral Health, the Ohio State University Wexner Medical Center
ProNET	Ohio State	Stearns, Walter	Department of Psychiatry and Behavioral Health, the Ohio State University Wexner Medical Center
ProNET	Ohio State	Guigis, Hossam	Department of Psychiatry and Behavioral Health, the Ohio State University Wexner Medical Center
ProNET	Ohio State	Kostayak, Amanda	Department of Psychiatry and Behavioral Health, the Ohio State University Wexner Medical Center
ProNET	University of Rochester	Thompson, Judy L.	Departments of Psychiatry and Neuroscience, University of Rochester Medical Center, Rochester, NY, USA
ProNET	University of Rochester	Silverstein, Steven M.	Department of Psychiatry, University of Rochester Medical Center
ProNET	University of Rochester	Blose, Brittany	Department of Psychiatry, University of Rochester Medical Center
ProNET	University of Rochester	Miller,Clifton	Department of Psychiatry, University of Rochester Medical Center
ProNET	University of Rochester	Juskiewicz, Iwona	Department of Psychiatry, University of Rochester Medical Center
ProNET	University of Rochester	Bertolace,Lyvia	Department of Psychiatry, University of Rochester Medical Center
ProNET	University of Rochester	Tivarus, Madalina	Department of Psychiatry, University of Rochester Medical Center
ProNET	University of Rochester	Zachary, Pamela	Department of Psychiatry, University of Rochester Medical Center
ProNET	University of Rochester	Wall, Susan	Department of Psychiatry, University of Rochester Medical Center
ProNET	University of Rochester	Eshetu,Tsion	Department of Psychiatry, University of Rochester Medical Center
ProNET	N/A	Oliver, Dominic	Department of Psychiatry, University of Oxford, Oxford, United Kingdom
PRESCIENT	Melbourne, Australia	Addamo, Lauren	Orygen, Parkville, Victoria, Australia	Centre for Youth Mental Health, The University of Melbourne, Parkville, Victoria, Australia
PRESCIENT	Melbourne, Australia	Ahmed, Uzair	Orygen, Parkville, Victoria, Australia	Centre for Youth Mental Health, The University of Melbourne, Parkville, Victoria, Australia
PRESCIENT	Melbourne, Australia	Allott, Kelly	Orygen, Parkville, Victoria, Australia	Centre for Youth Mental Health, The University of Melbourne, Parkville, Victoria, Australia
PRESCIENT	Melbourne, Australia	Alvarez-Jimenez, Mario	Orygen, Parkville, Victoria, Australia	Centre for Youth Mental Health, The University of Melbourne, Parkville, Victoria, Australia
PRESCIENT	Melbourne, Australia	Amminger, G. Paul	Orygen, Parkville, Victoria, Australia	Centre for Youth Mental Health, The University of Melbourne, Parkville, Victoria, Australia
PRESCIENT	Melbourne, Australia	Arnold, Rosie	Orygen, Parkville, Victoria, Australia	Centre for Youth Mental Health, The University of Melbourne, Parkville, Victoria, Australia
PRESCIENT	Melbourne, Australia	Beedham, Rebecca	Orygen, Parkville, Victoria, Australia	Centre for Youth Mental Health, The University of Melbourne, Parkville, Victoria, Australia
PRESCIENT	Melbourne, Australia	Beylot, Coco	Orygen, Parkville, Victoria, Australia	Centre for Youth Mental Health, The University of Melbourne, Parkville, Victoria, Australia
PRESCIENT	Melbourne, Australia	Bharal, Anusha	Orygen, Parkville, Victoria, Australia	Centre for Youth Mental Health, The University of Melbourne, Parkville, Victoria, Australia
PRESCIENT	Melbourne, Australia	Birch, Sonia	Orygen, Parkville, Victoria, Australia	Centre for Youth Mental Health, The University of Melbourne, Parkville, Victoria, Australia
PRESCIENT	Melbourne, Australia	Buccilli, Kate	Orygen, Parkville, Victoria, Australia	Centre for Youth Mental Health, The University of Melbourne, Parkville, Victoria, Australia
PRESCIENT	Melbourne, Australia	Butterworth, Elle	Orygen, Parkville, Victoria, Australia	Centre for Youth Mental Health, The University of Melbourne, Parkville, Victoria, Australia
PRESCIENT	Melbourne, Australia	Cameron, Eloise	Orygen, Parkville, Victoria, Australia	Centre for Youth Mental Health, The University of Melbourne, Parkville, Victoria, Australia
PRESCIENT	Melbourne, Australia	Chen, John	Orygen, Parkville, Victoria, Australia	Centre for Youth Mental Health, The University of Melbourne, Parkville, Victoria, Australia
PRESCIENT	Melbourne, Australia	Ching, Ann Ee	Orygen, Parkville, Victoria, Australia	Centre for Youth Mental Health, The University of Melbourne, Parkville, Victoria, Australia
PRESCIENT	Melbourne, Australia	Colton, Beau-Luke	Orygen, Parkville, Victoria, Australia	Centre for Youth Mental Health, The University of Melbourne, Parkville, Victoria, Australia
PRESCIENT	Melbourne, Australia	Conroy, Kate	Orygen, Parkville, Victoria, Australia	Centre for Youth Mental Health, The University of Melbourne, Parkville, Victoria, Australia
PRESCIENT	Melbourne, Australia	Cook, Brittany	Orygen, Parkville, Victoria, Australia	Centre for Youth Mental Health, The University of Melbourne, Parkville, Victoria, Australia
PRESCIENT	Melbourne, Australia	Cooke, Frederica	Orygen, Parkville, Victoria, Australia	Centre for Youth Mental Health, The University of Melbourne, Parkville, Victoria, Australia
PRESCIENT	Melbourne, Australia	D’Alfonso, Simon	School of Computing and Information Systems, The University of Melbourne, Parkville, VIC, Australia
PRESCIENT	Melbourne, Australia	Digby, Thomas	Orygen, Parkville, Victoria, Australia	Centre for Youth Mental Health, The University of Melbourne, Parkville, Victoria, Australia
PRESCIENT	Melbourne, Australia	Dwyer, Dominic	Orygen, Parkville, Victoria, Australia	Centre for Youth Mental Health, The University of Melbourne, Parkville, Victoria, Australia
PRESCIENT	Melbourne, Australia	Formica, Melanie	Orygen, Parkville, Victoria, Australia	Centre for Youth Mental Health, The University of Melbourne, Parkville, Victoria, Australia
PRESCIENT	Melbourne, Australia	Gao, Caroline	Orygen, Parkville, Victoria, Australia	Centre for Youth Mental Health, The University of Melbourne, Parkville, Victoria, Australia
PRESCIENT	Melbourne, Australia	Germano, Carmela	Orygen, Parkville, Victoria, Australia	Centre for Youth Mental Health, The University of Melbourne, Parkville, Victoria, Australia
PRESCIENT	Melbourne, Australia	Getachew, Ruth	Orygen, Parkville, Victoria, Australia	Centre for Youth Mental Health, The University of Melbourne, Parkville, Victoria, Australia
PRESCIENT	Melbourne, Australia	Hendricks, Larry	Orygen, Parkville, Victoria, Australia	Centre for Youth Mental Health, The University of Melbourne, Parkville, Victoria, Australia
PRESCIENT	Melbourne, Australia	Huynh, Kevin	Orygen, Parkville, Victoria, Australia	Centre for Youth Mental Health, The University of Melbourne, Parkville, Victoria, Australia
PRESCIENT	Melbourne, Australia	Joseph, Sarah	Orygen, Parkville, Victoria, Australia	Centre for Youth Mental Health, The University of Melbourne, Parkville, Victoria, Australia
PRESCIENT	Melbourne, Australia	Kerr, Melissa J.	Orygen, Parkville, Victoria, Australia	Centre for Youth Mental Health, The University of Melbourne, Parkville, Victoria, Australia
PRESCIENT	Melbourne, Australia	Lam, Wing Hei	Orygen, Parkville, Victoria, Australia	Centre for Youth Mental Health, The University of Melbourne, Parkville, Victoria, Australia
PRESCIENT	Melbourne, Australia	Langdon, Mahlee	Orygen, Parkville, Victoria, Australia	Centre for Youth Mental Health, The University of Melbourne, Parkville, Victoria, Australia
PRESCIENT	Melbourne, Australia	Lavoie, Suzie	Orygen, Parkville, Victoria, Australia	Centre for Youth Mental Health, The University of Melbourne, Parkville, Victoria, Australia
PRESCIENT	Melbourne, Australia	Lee, Clarice	Orygen, Parkville, Victoria, Australia	Centre for Youth Mental Health, The University of Melbourne, Parkville, Victoria, Australia
PRESCIENT	Melbourne, Australia	Llerena, Joshua	Orygen, Parkville, Victoria, Australia	Centre for Youth Mental Health, The University of Melbourne, Parkville, Victoria, Australia
PRESCIENT	Melbourne, Australia	McGorry, Patrick D.	Orygen, Parkville, Victoria, Australia	Centre for Youth Mental Health, The University of Melbourne, Parkville, Victoria, Australia
PRESCIENT	Melbourne, Australia	McQueen, Brittany	Orygen, Parkville, Victoria, Australia	Centre for Youth Mental Health, The University of Melbourne, Parkville, Victoria, Australia
PRESCIENT	Melbourne, Australia	Mebrahtu, Yohannes	Orygen, Parkville, Victoria, Australia	Centre for Youth Mental Health, The University of Melbourne, Parkville, Victoria, Australia
PRESCIENT	Melbourne, Australia	Meurs, Inge	Orygen, Parkville, Victoria, Australia	Centre for Youth Mental Health, The University of Melbourne, Parkville, Victoria, Australia
PRESCIENT	Melbourne, Australia	Middleton, Genevieve	Orygen, Parkville, Victoria, Australia	Centre for Youth Mental Health, The University of Melbourne, Parkville, Victoria, Australia
PRESCIENT	Melbourne, Australia	Morrell, Neal	Orygen, Parkville, Victoria, Australia	Centre for Youth Mental Health, The University of Melbourne, Parkville, Victoria, Australia
PRESCIENT	Melbourne, Australia	Nasarudin, Adibah Amani	Orygen, Parkville, Victoria, Australia	Centre for Youth Mental Health, The University of Melbourne, Parkville, Victoria, Australia
PRESCIENT	Melbourne, Australia	Nelson, Barnaby	Orygen, Parkville, Victoria, Australia	Centre for Youth Mental Health, The University of Melbourne, Parkville, Victoria, Australia
PRESCIENT	Melbourne, Australia	Nguyen, Elle	Orygen, Parkville, Victoria, Australia	Centre for Youth Mental Health, The University of Melbourne, Parkville, Victoria, Australia
PRESCIENT	Melbourne, Australia	Nguyen, Josh	Orygen, Parkville, Victoria, Australia	Centre for Youth Mental Health, The University of Melbourne, Parkville, Victoria, Australia
PRESCIENT	Melbourne, Australia	O'Callaghan, Sally	Orygen, Parkville, Victoria, Australia	Centre for Youth Mental Health, The University of Melbourne, Parkville, Victoria, Australia
PRESCIENT	Melbourne, Australia	Omar, Mariam	Orygen, Parkville, Victoria, Australia	Centre for Youth Mental Health, The University of Melbourne, Parkville, Victoria, Australia
PRESCIENT	Melbourne, Australia	Partridge, Alice	Orygen, Parkville, Victoria, Australia	Centre for Youth Mental Health, The University of Melbourne, Parkville, Victoria, Australia
PRESCIENT	Melbourne, Australia	Phassouliotis, Christina	Orygen, Parkville, Victoria, Australia	Centre for Youth Mental Health, The University of Melbourne, Parkville, Victoria, Australia
PRESCIENT	Melbourne, Australia	Phung, Matthew	Orygen, Parkville, Victoria, Australia	Centre for Youth Mental Health, The University of Melbourne, Parkville, Victoria, Australia
PRESCIENT	Melbourne, Australia	Polari, Andrea	Orygen, Parkville, Victoria, Australia	Centre for Youth Mental Health, The University of Melbourne, Parkville, Victoria, Australia
PRESCIENT	Melbourne, Australia	Radosevic, Marta	Orygen, Parkville, Victoria, Australia	Centre for Youth Mental Health, The University of Melbourne, Parkville, Victoria, Australia
PRESCIENT	Melbourne, Australia	Reynolds, Kate	Orygen, Parkville, Victoria, Australia	Centre for Youth Mental Health, The University of Melbourne, Parkville, Victoria, Australia
PRESCIENT	Melbourne, Australia	Rudd, Keita	Orygen, Parkville, Victoria, Australia	Centre for Youth Mental Health, The University of Melbourne, Parkville, Victoria, Australia
PRESCIENT	Melbourne, Australia	Samnani, Shaheen	Orygen, Parkville, Victoria, Australia	Centre for Youth Mental Health, The University of Melbourne, Parkville, Victoria, Australia
PRESCIENT	Melbourne, Australia	Scott, Isabelle	Orygen, Parkville, Victoria, Australia	Centre for Youth Mental Health, The University of Melbourne, Parkville, Victoria, Australia
PRESCIENT	Melbourne, Australia	Schaumann, Romy	Orygen, Parkville, Victoria, Australia	Centre for Youth Mental Health, The University of Melbourne, Parkville, Victoria, Australia
PRESCIENT	Melbourne, Australia	Scheppokat, Angela	Orygen, Parkville, Victoria, Australia	Centre for Youth Mental Health, The University of Melbourne, Parkville, Victoria, Australia
PRESCIENT	Melbourne, Australia	Seychell, Raushaan	Orygen, Parkville, Victoria, Australia	Centre for Youth Mental Health, The University of Melbourne, Parkville, Victoria, Australia
PRESCIENT	Melbourne, Australia	Sherriff, Amber	Orygen, Parkville, Victoria, Australia	Centre for Youth Mental Health, The University of Melbourne, Parkville, Victoria, Australia
PRESCIENT	Melbourne, Australia	Shetty, Jashmina	Orygen, Parkville, Victoria, Australia	Centre for Youth Mental Health, The University of Melbourne, Parkville, Victoria, Australia
PRESCIENT	Melbourne, Australia	Snowball, Callum	Orygen, Parkville, Victoria, Australia	Centre for Youth Mental Health, The University of Melbourne, Parkville, Victoria, Australia
PRESCIENT	Melbourne, Australia	Spark, Jessica	Orygen, Parkville, Victoria, Australia	Centre for Youth Mental Health, The University of Melbourne, Parkville, Victoria, Australia
PRESCIENT	Melbourne, Australia	Still, Holly	Orygen, Parkville, Victoria, Australia	Centre for Youth Mental Health, The University of Melbourne, Parkville, Victoria, Australia
PRESCIENT	Melbourne, Australia	Thompson, Andrew	Orygen, Parkville, Victoria, Australia	Centre for Youth Mental Health, The University of Melbourne, Parkville, Victoria, Australia
PRESCIENT	Melbourne, Australia	Thwaites, Michael	Orygen, Parkville, Victoria, Australia	Centre for Youth Mental Health, The University of Melbourne, Parkville, Victoria, Australia
PRESCIENT	Melbourne, Australia	Tod, Sophie	Orygen, Parkville, Victoria, Australia	Centre for Youth Mental Health, The University of Melbourne, Parkville, Victoria, Australia
PRESCIENT	Melbourne, Australia	Tonkovic, Matilda	Orygen, Parkville, Victoria, Australia	Centre for Youth Mental Health, The University of Melbourne, Parkville, Victoria, Australia
PRESCIENT	Melbourne, Australia	Wannan, Cassandra M. J.	Orygen, Parkville, Victoria, Australia	Centre for Youth Mental Health, The University of Melbourne, Parkville, Victoria, Australia
PRESCIENT	Melbourne, Australia	Whitford, Thomas J.	Orygen, Parkville, Victoria, Australia	University of New South Wales (UNSW), Australia
PRESCIENT	Melbourne, Australia	Whitson, Sarah	Orygen, Parkville, Victoria, Australia	Centre for Youth Mental Health, The University of Melbourne, Parkville, Victoria, Australia
PRESCIENT	Melbourne, Australia	Williams, Scott	Orygen, Parkville, Victoria, Australia	Centre for Youth Mental Health, The University of Melbourne, Parkville, Victoria, Australia
PRESCIENT	Melbourne, Australia	Wood, Stephen J.	Orygen, Parkville, Victoria, Australia	Centre for Youth Mental Health, The University of Melbourne, Parkville, Victoria, Australia
PRESCIENT	Melbourne, Australia	Ye, Rochelle Ruby	Orygen, Parkville, Victoria, Australia	Centre for Youth Mental Health, The University of Melbourne, Parkville, Victoria, Australia
PRESCIENT	Melbourne, Australia	Youn, Sarah	Orygen, Parkville, Victoria, Australia	Centre for Youth Mental Health, The University of Melbourne, Parkville, Victoria, Australia
PRESCIENT	Melbourne, Australia	Yuen, Hok Pan	Orygen, Parkville, Victoria, Australia	Centre for Youth Mental Health, The University of Melbourne, Parkville, Victoria, Australia
PRESCIENT	Melbourne, Australia	Yung, Alison R.	Institute of Mental and Physical Health and Clinical Translation (IMPACT), Deakin University, Geelong, Victoria, Australia	School of Health Sciences,University of Manchester, Manchester, UK
PRESCIENT	Adelaide, Australia	Clark, Scott R.	University of Adelaide, Discipline of Psychiatry, Adelaide, South Australia, Australia	Basil Hetzel Institute, Woodville, South Australia, Australia
PRESCIENT	Jena, Germany	Früh, Marlene	Department of Psychiatry and Psychotherapy, Jena University Hospital, Jena, Germany
PRESCIENT	Jena, Germany	Izyurov, Igor	Department of Psychiatry and Psychotherapy, Jena University Hospital, Jena, Germany
PRESCIENT	Jena, Germany	Korittnik, Juliane	Department of Psychiatry and Psychotherapy, Jena University Hospital, Jena, Germany
PRESCIENT	Jena, Germany	Langbein, Kerstin	Department of Psychiatry and Psychotherapy, Jena University Hospital, Jena, Germany
PRESCIENT	Jena, Germany	Mann, Véronique	Department of Psychiatry and Psychotherapy, Jena University Hospital, Jena, Germany
PRESCIENT	Jena, Germany	Siegert, Constantin	Department of Psychiatry and Psychotherapy, Jena University Hospital, Jena, Germany
PRESCIENT	Jena, Germany	Smesny, Stefan	Department of Psychiatry and Psychotherapy, Jena University Hospital, Jena, Germany
PRESCIENT	Jena, Germany	Tekook, Frederick	Department of Psychiatry and Psychotherapy, Jena University Hospital, Jena, Germany
PRESCIENT	Copenhagen, Denmark	Andersen, Helle Gade	VIRTU Research Group, Copenhagen Research Centre for Mental Health, Mental Health Centre Copenhagen, Denmark	Centre for Neuropsychiatric Schizophrenia Research, CNSR Mental Health Centre Glostrup, Denmark
PRESCIENT	Copenhagen, Denmark	Dahl, Anne Sofie Abildskov	Centre for Neuropsychiatric Schizophrenia Research, CNSR Mental Health Centre Glostrup, Denmark
PRESCIENT	Copenhagen, Denmark	Ebdrup, Bjørn H.	Centre for Neuropsychiatric Schizophrenia Research, CNSR Mental Health Centre Glostrup, Denmark	University of Copenhagen Faculty of Health and Medical Sciences, Department of Clinical Medicine , Denmark
PRESCIENT	Copenhagen, Denmark	Elk, Nikoline Rolver	VIRTU Research Group, Copenhagen Research Centre for Mental Health, Mental Health Centre Copenhagen, Denmark
PRESCIENT	Copenhagen, Denmark	Feveile, Anna	Centre for Neuropsychiatric Schizophrenia Research, CNSR Mental Health Centre Glostrup, Denmark
PRESCIENT	Copenhagen, Denmark	Glenthøj, Louise Birkedal	VIRTU Research Group, Copenhagen Research Centre for Mental Health, Mental Health Copenhagen, University of Copenhagen, Denmark	Department of Psychology, University of Copenhagen
PRESCIENT	Copenhagen, Denmark	Gundersen, Kristina Ballestad	VIRTU Research Group, Copenhagen Research Centre for Mental Health, Mental Health Centre Copenhagen, Denmark	Centre for Neuropsychiatric Schizophrenia Research, CNSR Mental Health Centre Glostrup, Denmark
PRESCIENT	Copenhagen, Denmark	Lindberg, Ulrich	Department of Clinical Physiology and Nuclear Medicine, Copenhagen University Hospital - Rigshospitalet, Glostrup, Denmark
PRESCIENT	Copenhagen, Denmark	Nielse, Anne Karen	VIRTU Research Group, Copenhagen Research Centre for Mental Health, Mental Health Centre Copenhagen, Denmark	Aarhus University, Department of Psychology
PRESCIENT	Copenhagen, Denmark	Nordentoft, Merete	Copenhagen Research Centre for Mental Health, Mental Health Copenhagen, University of Copenhagen, Denmark	Department of Clinical Medicine, University of Copenhagen
PRESCIENT	Copenhagen, Denmark	Schæbel, Helle	Centre for Neuropsychiatric Schizophrenia Research, CNSR Mental Health Centre Glostrup, Denmark
PRESCIENT	Copenhagen, Denmark	Sørensen, Mikkel Erlang	Centre for Neuropsychiatric Schizophrenia Research, CNSR Mental Health Centre Glostrup, Denmark
PRESCIENT	Copenhagen, Denmark	Sørensen, Sofie Amalie Ege	Centre for Neuropsychiatric Schizophrenia Research, CNSR Mental Health Centre Glostrup, Denmark
PRESCIENT	Copenhagen, Denmark	Sulaiman, Daban K. A.	Centre for Neuropsychiatric Schizophrenia Research, CNSR Mental Health Centre Glostrup, Denmark	University of Copenhagen Faculty of Health and Medical Sciences
PRESCIENT	Birmingham, United Kingdom	Broome, Matthew R.	Institute for Mental Health, School of Psychology, University of Birmingham, Birmingham, United Kingdom
PRESCIENT	Birmingham, United Kingdom	Clifford, Chloe	Institute for Mental Health, School of Psychology, University of Birmingham, Birmingham, United Kingdom
PRESCIENT	Birmingham, United Kingdom	Farrow, Elizabeth	Institute for Mental Health, School of Psychology, University of Birmingham, Birmingham, United Kingdom
PRESCIENT	Birmingham, United Kingdom	Hicks, Paul	Institute for Mental Health, School of Psychology, University of Birmingham, Birmingham, United Kingdom
PRESCIENT	Birmingham, United Kingdom	Johnson, Dechante	Institute for Mental Health, School of Psychology, University of Birmingham, Birmingham, United Kingdom
PRESCIENT	Birmingham, United Kingdom	Malaviya, Aanya	Institute for Mental Health, School of Psychology, University of Birmingham, Birmingham, United Kingdom
PRESCIENT	Birmingham, United Kingdom	Mavambu, Aissata	Institute for Mental Health, School of Psychology, University of Birmingham, Birmingham, United Kingdom
PRESCIENT	Birmingham, United Kingdom	Rogers, Jack	Centre for Human Brain Health, University of Birmingham, Birmingham, UK
PRESCIENT	Birmingham, United Kingdom	Upthegrove, Rachel	Department of Psychiatry, University of Oxford
PRESCIENT	Lausanne, Switzerland	Alameda, Luis	General Psychiatry Service, Treatment and Early Intervention in Psychosis Program (TIPP–Lausanne), Lausanne University Hospital and University of Lausanne, Lausanne, Switzerland	Department of Psychosis Studies, Institute of Psychiatry, Psychology and Neuroscience, King’s College London, London, United Kingdom
PRESCIENT	Lausanne, Switzerland	Aleman, Yasser	Department of Diagnostic and Interventional Radiology, Lausanne University Hospital and University of Lausanne, Lausanne, Switzerland
PRESCIENT	Lausanne, Switzerland	Alerci, Livia	General Psychiatry Service, Treatment and Early Intervention in Psychosis Program (TIPP–Lausanne), Lausanne University Hospital and University of Lausanne, Lausanne, Switzerland
PRESCIENT	Lausanne, Switzerland	Armando, Marco	Youth Early Detection/Intervention in Psychosis Platform (Plateforme ERA), Service of Child and Adolescent Psychiatry, Department of Psychiatry, Lausanne University Hospital and The University of Lausanne, Lausanne, Switzerland.
PRESCIENT	Lausanne, Switzerland	Baumgartner, Morgane	Center for Psychiatric Neuroscience, Department of Psychiatry, Lausanne University Hospital and University of Lausanne, Lausanne, Switzerland.
PRESCIENT	Lausanne, Switzerland	Cleusix, Martine	General Psychiatry Service, Treatment and Early Intervention in Psychosis Program (TIPP–Lausanne), Lausanne University Hospital and University of Lausanne, Lausanne, Switzerland
PRESCIENT	Lausanne, Switzerland	Conchon, Caroline	General Psychiatry Service, Treatment and Early Intervention in Psychosis Program (TIPP–Lausanne), Lausanne University Hospital and University of Lausanne, Lausanne, Switzerland
PRESCIENT	Lausanne, Switzerland	Conus, Philippe	General Psychiatry Service, Treatment and Early Intervention in Psychosis Program (TIPP–Lausanne), Lausanne University Hospital and University of Lausanne, Lausanne, Switzerland
PRESCIENT	Lausanne, Switzerland	Do, Kim Q.	Center for Psychiatric Neuroscience, Department of Psychiatry, Lausanne University Hospital and University of Lausanne (CHUV-UNIL), Lausanne, Switzerland.	Department of Psychological Medicine, Institute of Psychiatry, Psychology and Neuroscience King’s College London, United Kingdom
PRESCIENT	Lausanne, Switzerland	Ines, Khadimallah	Center for Psychiatric Neuroscience, Department of Psychiatry, Lausanne University Hospital and University of Lausanne, Lausanne, Switzerland.
PRESCIENT	Lausanne, Switzerland	Jenni, Raoul	Center for Psychiatric Neuroscience, Department of Psychiatry, Lausanne University Hospital and University of Lausanne, Lausanne, Switzerland.
PRESCIENT	Lausanne, Switzerland	Jordan, Anastasie	General Psychiatry Service, Treatment and Early Intervention in Psychosis Program (TIPP–Lausanne), Lausanne University Hospital and University of Lausanne, Lausanne, Switzerland
PRESCIENT	Lausanne, Switzerland	Klauser, Paul	Center for Psychiatric Neuroscience, Department of Psychiatry, Lausanne University Hospital and University of Lausanne, Lausanne, Switzerland.	Service of Child & Adolescent Psychiatry, Department of Psychiatry, Lausanne University Hospital and University of Lausanne, Lausanne, Switzerland.
PRESCIENT	Lausanne, Switzerland	Ostertag, Emylène	Center for Psychiatric Neuroscience, Department of Psychiatry, Lausanne University Hospital and University of Lausanne, Lausanne, Switzerland.
PRESCIENT	Lausanne, Switzerland	Petrova, Teya	Center for Psychiatric Neuroscience, Department of Psychiatry, Lausanne University Hospital and University of Lausanne, Lausanne, Switzerland.
PRESCIENT	Gwangju, Korea	Jeon, DaHye	Department of Psychiatry, Chonnam National University Hospital, Gwangju, Korea
PRESCIENT	Gwangju, Korea	Jo, Anna	Department of Psychiatry, Chonnam National University Medical School, Gwangju, Korea
PRESCIENT	Gwangju, Korea	Kim, Sung-Wan	Department of Psychiatry, Chonnam National University Medical School, Gwangju, Korea	Mindlink, Gwangju Bukgu Mental Health Center, Gwangju, Korea
PRESCIENT	Gwangju, Korea	Lee, MiYoung	Department of Psychiatry, Chonnam National University Hospital, Gwangju, Korea
PRESCIENT	Gwangju, Korea	Park, ChaeWon	Department of Psychiatry, Chonnam National University Hospital, Gwangju, Korea
PRESCIENT	Gwangju, Korea	Yoo, JiMin	Department of Psychiatry, Chonnam National University Hospital, Gwangju, Korea
PRESCIENT	Singapore	Ang, Mei San	Institute of Mental Health, Singapore
PRESCIENT	Singapore	Chua, Yi Chian	Institute of Mental Health, Singapore
PRESCIENT	Singapore	Dahjalarrajah, Darshan	Institute of Mental Health, Singapore
PRESCIENT	Singapore	Koh, Hui En Lisa	Centre for Sleep and Cognition & Centre for Translational Magnetic Resonance Research, Yong Loo Lin School of Medicine, National University of Singapore, Singapore	Human Potential Translational Research Program and Department of Medicine, Yong Loo Lin School of Medicine, National University of Singapore, Singapore
PRESCIENT	Singapore	Koi, Jue Xin Janice	Centre for Sleep and Cognition & Centre for Translational Magnetic Resonance Research, Yong Loo Lin School of Medicine, National University of Singapore, Singapore	Human Potential Translational Research Program and Department of Medicine, Yong Loo Lin School of Medicine, National University of Singapore, Singapore
PRESCIENT	Singapore	Kok, Bing Cai	Centre for Sleep and Cognition & Centre for Translational Magnetic Resonance Research, Yong Loo Lin School of Medicine, National University of Singapore, Singapore	Human Potential Translational Research Program and Department of Medicine, Yong Loo Lin School of Medicine, National University of Singapore, Singapore
PRESCIENT	Singapore	Lau, Jia Ming	Centre for Sleep and Cognition & Centre for Translational Magnetic Resonance Research, Yong Loo Lin School of Medicine, National University of Singapore, Singapore	Human Potential Translational Research Program and Department of Medicine, Yong Loo Lin School of Medicine, National University of Singapore, Singapore
PRESCIENT	Singapore	Lee, Jimmy	Institute of Mental Health, Singapore	Nanyang Technological University
PRESCIENT	Singapore	Lew, Voon Hao	Centre for Sleep and Cognition & Centre for Translational Magnetic Resonance Research, Yong Loo Lin School of Medicine, National University of Singapore, Singapore	Human Potential Translational Research Program and Department of Medicine, Yong Loo Lin School of Medicine, National University of Singapore, Singapore
PRESCIENT	Singapore	Lim, Yu Juan	Centre for Sleep and Cognition & Centre for Translational Magnetic Resonance Research, Yong Loo Lin School of Medicine, National University of Singapore, Singapore	Human Potential Translational Research Program and Department of Medicine, Yong Loo Lin School of Medicine, National University of Singapore, Singapore
PRESCIENT	Singapore	Liu, Siwei Cisy	Centre for Sleep and Cognition & Centre for Translational Magnetic Resonance Research, Yong Loo Lin School of Medicine, National University of Singapore, Singapore	Human Potential Translational Research Program and Department of Medicine, Yong Loo Lin School of Medicine, National University of Singapore, Singapore
PRESCIENT	Singapore	Loh, Wen Liang	Centre for Sleep and Cognition & Centre for Translational Magnetic Resonance Research, Yong Loo Lin School of Medicine, National University of Singapore, Singapore	Human Potential Translational Research Program and Department of Medicine, Yong Loo Lin School of Medicine, National University of Singapore, Singapore
PRESCIENT	Singapore	M Iskandar, Amirah	Institute of Mental Health, Singapore
PRESCIENT	Singapore	Ng, Kwun Kei Eric	Centre for Sleep and Cognition & Centre for Translational Magnetic Resonance Research, Yong Loo Lin School of Medicine, National University of Singapore, Singapore	Human Potential Translational Research Program and Department of Medicine, Yong Loo Lin School of Medicine, National University of Singapore, Singapore
PRESCIENT	Singapore	Rekhi, Gurpreet	Institute of Mental Health, Singapore
PRESCIENT	Singapore	Tang, Nathanael	Centre for Sleep and Cognition & Centre for Translational Magnetic Resonance Research, Yong Loo Lin School of Medicine, National University of Singapore, Singapore	Human Potential Translational Research Program and Department of Medicine, Yong Loo Lin School of Medicine, National University of Singapore, Singapore
PRESCIENT	Singapore	Tang, Yu Zheng Charmaine	Institute of Mental Health, Singapore
PRESCIENT	Singapore	Teng, Yinghui	Centre for Sleep and Cognition & Centre for Translational Magnetic Resonance Research, Yong Loo Lin School of Medicine, National University of Singapore, Singapore	Human Potential Translational Research Program and Department of Medicine, Yong Loo Lin School of Medicine, National University of Singapore, Singapore
PRESCIENT	Singapore	Tham, Sin Yi Joice	Centre for Sleep and Cognition & Centre for Translational Magnetic Resonance Research, Yong Loo Lin School of Medicine, National University of Singapore, Singapore	Human Potential Translational Research Program and Department of Medicine, Yong Loo Lin School of Medicine, National University of Singapore, Singapore
PRESCIENT	Singapore	Tharumalingam, Pushpalata	Institute of Mental Health, Singapore
PRESCIENT	Singapore	Verma, Swapna K.	Institute of Mental Health, Singapore	Duke-NUS Medical School, Singapore
PRESCIENT	Singapore	Yee, Jie Yin	Institute of Mental Health, Singapore
PRESCIENT	Singapore	Yeo, Hui Hui Michelle	Institute of Mental Health, Singapore
PRESCIENT	Singapore	Zhang, Yichi	Centre for Sleep and Cognition & Centre for Translational Magnetic Resonance Research, Yong Loo Lin School of Medicine, National University of Singapore, Singapore	Human Potential Translational Research Program and Department of Medicine, Yong Loo Lin School of Medicine, National University of Singapore, Singapore
PRESCIENT	Singapore	Zhou, Juan Helen	Centre for Sleep and Cognition & Centre for Translational Magnetic Resonance Research, Yong Loo Lin School of Medicine, National University of Singapore, Singapore	Human Potential Translational Research Program and Department of Medicine, Yong Loo Lin School of Medicine, National University of Singapore, Singapore
PRESCIENT	Hong Kong	Chan, Candice Yu Hay	Department of Psychiatry, School of Clinical Medicine, LKS Faculty of Medicine, University of Hong Kong, Hong Kong SAR, China
PRESCIENT	Hong Kong	Chen, Eric Yu Hai	Department of Psychiatry, University of Hong Kong	Institute of Mental Health, Singapore.
PRESCIENT	Hong Kong	Hui, Lai Ming Christy	Department of Psychiatry, School of Clinical Medicine, LKS Faculty of Medicine, University of Hong Kong, Hong Kong SAR, China
PRESCIENT	Hong Kong	Lo, Sonia Suet Ching	Department of Psychiatry, School of Clinical Medicine, LKS Faculty of Medicine, University of Hong Kong, Hong Kong SAR, China
PRESCIENT	Hong Kong	Ng, Hui Lam	Department of Psychiatry, School of Clinical Medicine, LKS Faculty of Medicine, University of Hong Kong, Hong Kong SAR, China
PRESCIENT	Hong Kong	So, Melody Miriam	Department of Psychiatry, School of Clinical Medicine, LKS Faculty of Medicine, University of Hong Kong, Hong Kong SAR, China
PRESCIENT	Hong Kong	Suen, Yi Nam	School of Nursing, LKS Faculty of Medicine, University of Hong Kong, Hong Kong SAR, China
PRESCIENT	Hong Kong	Tang, Ming Fung	Department of Psychiatry, School of Clinical Medicine, LKS Faculty of Medicine, University of Hong Kong, Hong Kong SAR, China
PRESCIENT	Hong Kong	Yeung, Tsz Lam Miriam	Department of Psychiatry, School of Clinical Medicine, LKS Faculty of Medicine, University of Hong Kong, Hong Kong SAR, China
PRESCIENT	Cologne, Germany	Bastürk, Öznur	University of Cologne, Faculty of Medicine and University Hospital of Cologne, Cologne, Germany
PRESCIENT	Cologne, Germany	Böke, Annkathrin	University of Cologne, Faculty of Medicine and University Hospital of Cologne, Cologne, Germany
PRESCIENT	Cologne, Germany	Chakraborty, Millennia	University of Cologne, Faculty of Medicine and University Hospital of Cologne, Cologne, Germany
PRESCIENT	Cologne, Germany	Fengler, Sophie	University of Cologne, Faculty of Medicine and University Hospital of Cologne, Cologne, Germany
PRESCIENT	Cologne, Germany	Kambeitz-Ilankovic, Lana	University of Cologne, Faculty of Medicine and University Hospital of Cologne, Cologne, Germany	Faculty of Psychology and Educational Sciences, Department of Psychology, Ludwig-Maximilian University, Munich, Germany
PRESCIENT	Cologne, Germany	Kambeitz, Joseph	Department of Psychiatry, Faculty of Medicine and University Hospital Cologne, University of Cologne, Cologne, Germany.
PRESCIENT	Cologne, Germany	Müller, Sophie	University of Cologne, Faculty of Medicine and University Hospital of Cologne, Cologne, Germany
PRESCIENT	Cologne, Germany	Wenzel, Julian	University of Cologne, Faculty of Medicine and University Hospital of Cologne, Cologne, Germany
PRESCIENT	Santiago, Chile	Adasme, Tatiana	Department of Psychiatry, University of Chile, Santiago, Chile
PRESCIENT	Santiago, Chile	Bruna, Alejandro	Department of Psychiatry, IMHAY, University of Chile, Santiago, Chile.
PRESCIENT	Santiago, Chile	Castillo-Passi, Rolando I.	Department of Psychiatry, IMHAY, University of Chile, Santiago, Chile	Department of Neurology and Psychiatry, Clínica Alemana - Universidad del Desarrollo, Santiago, RM, Chile.
PRESCIENT	Santiago, Chile	Contreras, Pamela	Department of Psychiatry, University of Chile, Santiago, Chile
PRESCIENT	Santiago, Chile	Corral, Sebastián	Department of Psychiatry, University of Chile, Santiago, Chile	Departamento de Psicologia, Universidad de La Serena, La Serena, Chile.
PRESCIENT	Santiago, Chile	Gaspar Ramos, Pablo A.	Department of Psychiatry, IMHAY, University of Chile, Santiago, Chile
PRESCIENT	Santiago, Chile	Maturana-Hurtado, Alejandro	Department of Child and Adolescent Psychiatry, University of Chile, Santiago, Chile
PRESCIENT	Santiago, Chile	Mayol-Troncoso, Rocío	Department of Psychiatry, Laboratorio Psiquiatría Traslacional, IMHAY, University of Chile, Santiago, Chile	Facultad de Psicología, Universidad Alberto Hurtado
PRESCIENT	Santiago, Chile	Paz, Pamela	Department of Psychiatry, University of Chile, Santiago, Chile
PRESCIENT	Santiago, Chile	Reyes, Manuel	Department of Psychiatry, University of Chile, Santiago, Chile	Department of Neurology and Psychiatry, Clínica Alemana - Universidad del Desarrollo, Santiago, RM, Chile.
PRESCIENT	Santiago, Chile	Salinas, Cesar	Department of Psychiatry, University of Chile, Santiago, Chile
PRESCIENT	Santiago, Chile	Turra-Fariña, Gabriel	Department of Psychiatry, University of Chile, Santiago, Chile
PRESCIENT	Santiago, Chile	Valle, Daniela	Department of Psychiatry, University of Chile, Santiago, Chile
PRESCIENT	Santiago, Chile	Zamorano, Francisco	Unidad de imágenes cuantitativas avanzadas, departamento de imágenes, clínica alemana, universidad del Desarrollo, Santiago	Facultad de ciencias para el cuidado de la salud, Universidad San Sebastián,Campus Los Leones, Santiago, Chile.
PRESCIENT	N/A	Cotter, David	Department of Psychiatry, Royal College of Surgeons in Ireland, Dublin, Ireland.
PRESCIENT	N/A	Mongan, David	Department of Psychiatry, Royal College of Surgeons in Ireland, Dublin, Ireland.	Centre for Public Health, Queen's University Belfast, United Kingdom
PRESCIENT	N/A	Hartmann, Jessica	Central Institute of Mental Health, Department of Public Mental Health, University of Mannheim, Germany
PRESCIENT	N/A	Wray, Naomi	University of Queensland, Australia
PRESCIENT	N/A	Wigman, Hanneke	Department of Psychiatry, University Medical Center Groningen, University of Groningen, The Netherlands
Partners	N/A	Li, Qingqin S.	Johnson & Johnson Innovative Medicine, Titusville, NJ
Partners	N/A	Pandina, Gahan J.	Johnson & Johnson Innovative Medicine, Titusville, NJ
Partners	N/A	Vairavan, Srinivasan	Johnson & Johnson Innovative Medicine, Titusville, NJ	Department of Health Informatics, IOPPN, KCL
Partners	N/A	Hopkins, Seth	Otsuka Pharmaceutical, Rockville, MD, USA
Partners	N/A	Roth, Sharin	Otsuka Pharmaceutical, Rockville, MD, USA
Partners	N/A	Sand, Michael S.	S2 Consulting, Monroe, CT
Partners	N/A	Brister, Terri	National Alliance on Mental Illness, Arlington, VA
Partners	N/A	Duckworth, Ken	National Alliance on Mental Illness, Arlington, VA
Partners	N/A	Larrauri, Carlos A.	National Alliance on Mental Illness, Arlington, VA
Partners	N/A	von der Goltz, Christoph	Boehringer-Ingelheim, Ridgefield, CT
Partners	N/A	Wunderlich, Glen	Boehringer-Ingelheim, Ridgefield, CT
Partners	N/A	Shnider, Sara J.	One Mind, Rutherford, CA
Partners	N/A	Staglin, Brandon	One Mind, Rutherford, CA
Partners	N/A	Frangou, Sophia	American Psychiatric Association Foundation, Washington, DC
Partners	N/A	Nagendra, Arundati	Schizophrenia & Psychosis Action Alliance, Alexandria, VA
Partners	N/A	Bilsland, Lynsey	Wellcome, London, UK
Federal Agencies	N/A	Arean, Patricia	NIMH, Bethesda, MD
Federal Agencies	N/A	Avenevoli, Shelli	NIMH, Bethesda, MD
Federal Agencies	N/A	Brady, Linda	NIMH, Bethesda, MD
Federal Agencies	N/A	Farber, Gregory	NIMH, Bethesda, MD
Federal Agencies	N/A	Garcia, Suzanne	NIMH, Bethesda, MD
Federal Agencies	N/A	Heinssen, Robert	NIMH, Bethesda, MD
Federal Agencies	N/A	Lisanby, Sarah (Holly)	NIMH, Bethesda, MD
Federal Agencies	N/A	Morris, Sarah	NIMH, Bethesda, MD
Federal Agencies	N/A	Rowland, Laura	NIMH, Bethesda, MD
Federal Agencies	N/A	Zhan, Ming	NIMH, Bethesda, MD
Federal Agencies	N/A	Farchione, Tiffany	FDA, Silver Spring, MD
Federal Agencies	N/A	Fischer, Bernard	FDA, Silver Spring, MD
Federal Agencies	N/A	Mantua, Valentina	FDA, Silver Spring, MD
DPACC	N/A	Asgari-Targhi, Ameneh	Department of Radiology, Brigham and Women's Hospital, Harvard Medical School
DPACC	N/A	Billah, Tashrif	Department of Psychiatry, Brigham and Women’s Hospital
DPACC	N/A	Borders, Owen	Department of Psychiatry, Massachusetts General Hospital
DPACC	N/A	Brown, Lisa	Department of Radiology, Brigham and Women’s Hospital
DPACC	N/A	Gentis, Evan	Department of Radiology, Brigham and Women’s Hospital
DPACC	N/A	Campbell, Dylan	Department of Psychiatry, Brigham and Women's Hospital
DPACC	N/A	Carrington, Holly	Department of Psychiatry, Brigham and Women’s Hospital
DPACC	N/A	Cetin-Karayumak, Suheyla	Department of Psychiatry, Brigham and Women's Hospital, Harvard Medical School
DPACC	N/A	Chen, Justine	Department of Psychiatry, Massachusetts General Hospital
DPACC	N/A	Chin, Kota	Department of Psychiatry, Massachusetts General Hospital
DPACC	N/A	Cho, Kang Ik K.	Department of Psychiatry, Brigham and Women's Hospital, Harvard Medical School
DPACC	N/A	Coleman, Michael J.	Department of Psychiatry, Brigham and Women's Hospital, Harvard Medical School
DPACC	N/A	Fadnavis, Shreyas	Department of Psychiatry, Massachusetts General Hospital, Harvard Medical School
DPACC	N/A	Haidar, Anastasia	Department of Psychiatry, Brigham and Women’s Hospital
DPACC	N/A	Jacobs, Grace R.	Department of Psychiatry, Brigham and Women's Hospital, Harvard Medical School
DPACC	N/A	John, Omar	Department of Psychiatry, Massachusetts General Hospital
DPACC	N/A	Kapur, Tina	Department of Radiology, Brigham and Women's Hospital, Harvard Medical School
DPACC	N/A	Kelly, Sinead	Department of Psychiatry, Brigham and Women's Hospital, Harvard Medical School
DPACC	N/A	Kim, Nicholas	Department of Psychiatry, Massachusetts General Hospital
DPACC	N/A	Kotler, Elana	Department of Psychiatry, Massachusetts General Hospital
DPACC	N/A	Kubicki, Marek	Departments of Psychiatry and Radiology, Brigham and Women's Hospital, Harvard Medical School	Department of Psychiatry, Massachusetts General Hospital
DPACC	N/A	Ning, Lipeng	Departments of Psychiatry, Brigham and Women's Hospital, Harvard Medical School	Department of Psychiatry, Massachusetts General Hospital
DPACC	N/A	Pasternak, Ofer	Departments of Psychiatry and Radiology, Brigham and Women's Hospital, Harvard Medical School	Department of Psychiatry, Massachusetts General Hospital
DPACC	N/A	Penzel, Nora	Department of Psychiatry, Massachusetts General Hospital, Harvard Medical School	Department of Psychiatry, Brigham and Women's Hospital
DPACC	N/A	Prunier, Nicholas	Department of Psychiatry, Brigham and Women's Hospital
DPACC	N/A	Rathi, Yogesh	Departments of Psychiatry and Radiology, Brigham and Women's Hospital, Harvard Medical School	Department of Psychiatry, Massachusetts General Hospital
DPACC	N/A	Seitz-Holland, Johanna	Department of Psychiatry, Brigham and Women's Hospital, Harvard Medical School	Department of Psychiatry, Massachusetts General Hospital
DPACC	N/A	Shenton, Martha E.	Departments of Psychiatry and Radiology, Brigham and Women's Hospital, Harvard Medical School	Department of Psychiatry, Massachusetts General Hospital
DPACC	N/A	Vangel, Mark	Biostatistics Center, Massachusetts General Hospital	Department of Radiology, Harvard Medical School
DPACC	N/A	Veale, Simone	Department of Psychiatry, Massachusetts General Hospital
DPACC	N/A	Wickham, Alana	Department of Psychiatry, Massachusetts General Hospital
DPACC	N/A	Baker, Justin T.	McLean Hospital, Belmont, MA, USA	Department of Psychiatry, Harvard Medical School, Boston, MA, USA
DPACC	N/A	Chung, Yoonho	McLean Hospital, Belmont, MA, USA	Department of Psychiatry, Harvard Medical School, Boston, MA, USA
DPACC	N/A	Eichi, Habiballah Rahimi	McLean Hospital, Belmont, MA, USA	Department of Psychiatry, Harvard Medical School, Boston, MA, USA
DPACC	N/A	Ennis, Michaela	McLean Hospital, Belmont, MA, USA	Department of Psychiatry, Harvard Medical School, Boston, MA, USA
DPACC	N/A	Lewandowski, Kathryn E.	McLean Hospital, Belmont, MA, USA	Department of Psychiatry, Harvard Medical School, Boston, MA, USA
DPACC	N/A	Liebenthal, Einat	McLean Hospital, Belmont, MA, USA	Department of Psychiatry, Harvard Medical School, Boston, MA, USA
DPACC	N/A	Lin, Eric	McLean Hospital, Belmont, MA, USA	Department of Psychiatry, Harvard Medical School, Boston, MA, USA
DPACC	N/A	Yao, Beier	McLean Hospital, Belmont, MA, USA	Department of Psychiatry, Harvard Medical School, Boston, MA, USA
DPACC	N/A	Corcoran, Cheryl M.	Department of Psychiatry, Icahn School of Medicine at Mount Sinai, New York, NY, USA
DPACC	N/A	Kahn, Rene S.	Department of Psychiatry, Icahn School of Medicine at Mount Sinai, New York, NY, USA
DPACC	N/A	McGowan, Alessia	Department of Psychiatry, Icahn School of Medicine at Mount Sinai, New York, NY, USA
DPACC	N/A	Reichenberg, Abraham	Department of Psychiatry, Icahn School of Medicine at Mount Sinai, New York, NY, USA
DPACC	N/A	Srivastava, Agrima	Department of Psychiatry, Icahn School of Medicine at Mount Sinai, New York, NY, USA
DPACC	N/A	Winter-van Rossum, Inge	Department of Psychiatry, Icahn School of Medicine at Mount Sinai, New York, NY, USA
DPACC	N/A	Bouix, Sylvain	Department of Software Engineering and Information Technology, École de technologie supérieure, Montréal, QC, Canada	Department of Psychiatry, Brigham and Women's Hospital, Harvard Medical School, Boston, MA, USA
DPACC	N/A	Glynn, Robert J.	Department of Medicine, Harvard Medical School, Boston, MA	Department of Biostatistics, Harvard School of Public Health
DPACC	N/A	Martin, Alicia	Stanley Center for Psychiatric Research and Program in Medical and Population Genetics, Broad Institute of MIT and Harvard, Cambridge, MA, USA.	Analytic and Translational Genetics Unit, Massachusetts General Hospital, Boston, MA, USA.
DPACC	N/A	Cerrato, Felecia	Stanley Center for Psychiatric Research, Broad Institute of MIT and Harvard, Cambridge, MA, USA.
DPACC	N/A	Maglieri, Adrianna	Stanley Center for Psychiatric Research, Broad Institute of MIT and Harvard, Cambridge, MA, USA.
DPACC	N/A	Majara, Lerato	Stanley Center for Psychiatric Research and Program in Medical and Population Genetics, Broad Institute of MIT and Harvard, Cambridge, MA, USA.	Analytic and Translational Genetics Unit, Massachusetts General Hospital, Boston, MA, USA
DPACC	N/A	Goncalves, Mathias	Department of Psychology, Stanford University, Stanford, CA, USA.
DPACC	N/A	Markiewicz, Christopher	Department of Psychology, Stanford University, Stanford, CA, USA.
DPACC	N/A	Poldrack, Russell A.	Department of Psychology, Stanford University, Stanford, CA, USA.
DPACC	N/A	Light, Gregory A.	Department of Psychiatry, University of California, San Diego, San Diego, CA, USA	Veterans Affairs San Diego Health Care System, San Diego, CA, USA
DPACC	N/A	Mathalon, Daniel H.	Department of Psychiatry and Behavioral Sciences and Weill Institute for Neurosciences, University of California, San Francisco, San Francisco, CA, USA	Mental Health Service 116D, Veterans Affairs San Francisco Health Care System, San Francisco, CA, USA
DPACC	N/A	Nicholas, Spero C.	Northern California Institute for Research and Education, San Francisco, CA, USA	University of California, San Francisco, San Francisco, CA, USA
DPACC	N/A	Agurto, Carla	IBM Research, Yorktown Heights NY
DPACC	N/A	Castro, Eduardo	IBM Research, Yorktown Heights NY
DPACC	N/A	Cecchi, Guillermo	IBM Research, Yorktown Heights NY
DPACC	N/A	Polosecki, Pablo	IBM Research, Yorktown Heights NY
DPACC	N/A	Reinen, Jenna M.	IBM Research, Yorktown Heights NY
AMP Program Manager	N/A	Ajagbe, Loni	FNIH, Bethesda, MD
AMP Program Manager	N/A	Pullagura, Sri Ramulu	FNIH, Bethesda, MD
AMP Program Manager	N/A	Sabandal, Martin	FNIH, Bethesda, MD
AMP Program Manager	N/A	Travaglia, Alessio	FNIH, Bethesda, MD
